# Supplementary material for: Mitochondrial Thermogenesis Can Trigger Heat Shock Response in the Nucleus
Source: ACS Cent Sci. 2024 Jun 3;10(6):1231–41. doi: 10.1021/acscentsci.3c01589 (PMC11212142; doi:10.1021/acscentsci.3c01589)
Supplement: Supplementary file 2 — oc3c01589_si_002.xlsx [file oc3c01589_si_002.xlsx]

## Sheet: Figure 5F (61 genes)
	Reads per kilobase of transcript per million mapped reads (RPKM)									Log2 normalized RPKM (normalized by minimum RPKM in each row)
	Control			Heat shock (43 ℃, 1 h)			FCCP (100 µM, 1 h)			Control			Heat shock (43 ℃, 1 h)			FCCP (100 µM, 1 h)
Gene	Rep 1	Rep 2	Rep 3	Rep 1	Rep 2	Rep 3	Rep 1	Rep 2	Rep 3	Rep 1	Rep 2	Rep 3	Rep 1	Rep 2	Rep 3	Rep 1	Rep 2	Rep 3
AKT3	12.5302	10.7511	10.7955	17.7634	19.0864	19.3154	26.5429	27.2993	27.9418	0.220925	0	0.00594579	0.724423	0.828061	0.845267	1.30384	1.34438	1.37794
ALDOA	518.276	495.161	421.204	989.236	822.752	749.142	939.629	977.739	996.492	0.299201	0.233379	0	1.2318	0.965938	0.83072	1.15757	1.21493	1.24234
BACE2	1.46643	1.13374	1.4193	2.6197	1.9545	2.62983	2.22245	2.19943	2.40418	0.371218	0	0.32409	1.20831	0.78571	1.21388	0.971061	0.95604	1.08446
BAG3	8.20048	7.65196	7.57185	80.4165	86.9739	77.6062	11.3475	10.6893	11.8539	0.115063	0.0151835	0	3.40877	3.52186	3.35745	0.583657	0.49745	0.646644
BMP4	2.487	2.57509	1.69085	4.77138	3.50796	3.17558	3.53966	3.48346	3.01812	0.556658	0.606874	0	1.49666	1.05288	0.909271	1.06586	1.04277	0.835901
C17orf67	0.388511	0.263546	0.518843	3.57395	3.19507	2.31659	1.16581	1.34221	1.74367	0.559901	0	0.977243	3.76139	3.59972	3.13588	2.14521	2.34848	2.726
CCT3	181.538	177.049	188.184	386.797	369.762	335.891	330.127	321.217	290.965	0.0361229	0	0.0879953	1.12743	1.06245	0.923844	0.898872	0.8594	0.716697
CEP170	13.5976	11.7397	12.9006	27.8761	27.2724	27.6986	24.3137	25.8528	24.7758	0.211956	0	0.136043	1.24763	1.21605	1.23842	1.05037	1.13892	1.07754
CGN	2.9721	2.2153	2.2954	3.52657	4.62878	4.36521	3.36368	3.65417	4.07133	0.423981	0	0.0512435	0.670764	1.06313	0.978549	0.602538	0.722042	0.877998
CLK1	25.8679	22.5641	23.522	48.5996	46.4389	43.3375	39.8289	42.0069	42.3938	0.197134	0	0.0599815	1.10692	1.0413	0.941587	0.819786	0.896597	0.909824
CNN2	7.81046	7.89251	6.90577	13.9493	14.9859	11.3791	14.313	13.0059	16.5064	0.177605	0.192682	0	1.01432	1.11773	0.720512	1.05145	0.913292	1.25715
COL4A6	2.07489	1.76182	2.05557	3.69356	3.6883	3.37585	3.04863	3.55759	3.65569	0.235968	0	0.222472	1.06795	1.06589	0.938184	0.791095	1.01383	1.05308
DEDD2	8.59711	7.07811	7.31522	52.6437	54.4542	38.9545	12.178	9.11397	12.4258	0.280488	0	0.0475371	2.89482	2.94361	2.46035	0.782841	0.364715	0.811903
DNAJB1	23.0703	21.5295	21.0033	1246.21	1295.58	1117.78	49.775	43.3519	36.8694	0.135421	0.0356988	0	5.89079	5.94684	5.73388	1.24481	1.04548	0.811808
DUSP10	0.992319	1.03856	0.832986	2.10951	1.97039	1.99499	2.88519	3.12683	3.63709	0.252512	0.31822	0	1.34054	1.24212	1.26002	1.7923	1.90834	2.12642
EPHX2	3.2741	3.15399	3.44996	5.49169	5.1721	4.74326	5.53699	5.54065	6.201	0.0539203	0	0.129402	0.800072	0.713572	0.588701	0.811924	0.812877	0.975323
FAM46A	3.29086	2.76239	2.68452	11.8074	12.9488	12.2353	5.80356	5.82456	5.86531	0.2938	0.0412529	0	2.13696	2.27008	2.18831	1.11227	1.11748	1.12754
FUBP1	49.75	41.2437	50.8418	85.5816	75.8241	75.3284	68.761	71.7847	63.3239	0.270523	0	0.301841	1.05313	0.878483	0.86902	0.737417	0.799503	0.618576
GID4	3.70104	3.63888	3.67497	5.72541	5.54772	5.1233	5.29441	5.18389	5.67213	0.0244363	0	0.014238	0.653885	0.6084	0.493579	0.540975	0.510541	0.640396
GTDC1	1.73371	2.49165	2.42909	3.5583	3.07967	3.09334	4.06564	4.01335	4.0591	0	0.523239	0.486553	1.03733	0.828913	0.835303	1.22962	1.21094	1.2273
HDAC5	5.53065	4.62505	5.81425	6.93101	7.67533	6.2987	9.34733	9.08684	10.4796	0.25798	0	0.330124	0.583597	0.73076	0.445585	1.01509	0.97431	1.18004
HIST3H2A	11.2598	11.23	15.2808	18.1141	15.2275	16.4521	21.9161	23.6148	23.2536	0.00382327	0	0.444362	0.689755	0.439321	0.550914	0.964633	1.07233	1.0501
HIST3H2BB	1.79612	1.55955	0.767571	1.94385	2.99583	3.80793	1.49973	4.20042	4.29927	1.22651	1.02276	0	1.34054	1.96458	2.31063	0.966331	2.45216	2.48572
HOPX	1.02857	1.11636	0.799195	1.72034	1.21304	1.38769	1.8543	1.39156	0.94693	0.364021	0.482183	0	1.10607	0.602008	0.796066	1.21426	0.800084	0.24471
HOXC10	9.35636	9.39472	9.46151	13.2124	13.1671	11.6684	17.7032	14.2007	15.7074	0	0.00590279	0.0161231	0.497873	0.492918	0.318587	0.919991	0.601943	0.747425
HSP90AA1	354.189	368.132	391.502	1388.7	1389.38	1363.02	599.443	592.61	479.599	0	0.0557038	0.1445	1.97114	1.97185	1.94422	0.759103	0.742564	0.437309
HSP90AB1	314.916	313.321	337.915	1000.87	1036.93	1021.64	614.207	610.384	518.044	0.00732559	0	0.109019	1.67554	1.72661	1.70517	0.971083	0.962076	0.725433
HSPA6	0.0814961	0.0442262	0.174136	608.836	608.251	523.562	2.4242	1.03956	0.787791	0.88183	0	1.97724	13.7489	13.7475	13.5312	5.77646	4.55493	4.15484
HSPB1	33.5728	27.1908	28.1239	138.592	137.99	98.812	43.5355	36.7693	50.4598	0.304174	0	0.0486781	2.34965	2.34337	1.86157	0.679074	0.435383	0.892016
HSPD1	309.695	313.061	326.799	762.536	839.048	840.372	497.957	539.382	444.816	0	0.0155957	0.0775555	1.29996	1.43791	1.44018	0.685173	0.800459	0.522361
IER5	11.5361	10.0255	10.3949	92.2368	87.5717	78.7249	17.9108	18.6343	21.1275	0.202481	0	0.0522017	3.20167	3.12679	2.97315	0.837156	0.894286	1.07545
ING2	4.71387	3.758	4.73736	6.14273	6.57782	6.61784	7.56238	7.26203	6.53956	0.326947	0	0.334118	0.708915	0.807644	0.816395	1.00888	0.950408	0.799229
JMJD6	11.2675	11.4407	10.608	54.6047	52.4577	50.8996	33.8796	38.1981	31.2831	0.0870148	0.109023	0	2.36387	2.306	2.2625	1.67526	1.84835	1.56023
JUN	32.9052	31.6541	30.5878	343.879	369.828	314.852	297.825	295.97	312.308	0.105359	0.049436	0	3.49087	3.59583	3.36365	3.28344	3.27442	3.35194
KDM3A	15.5439	12.7553	12.4284	18.6914	16.5281	16.7507	30.3337	36.0639	34.0665	0.322708	0.0374563	0	0.588734	0.41128	0.430581	1.28728	1.53691	1.45471
KLF10	19.2426	16.1583	18.7129	33.9179	35.8021	35.0657	34.0005	38.9448	34.8169	0.252028	0	0.211758	1.06977	1.14777	1.11779	1.07328	1.26916	1.10751
LDHB	712.452	702.718	701.013	1110.36	1065.82	993.993	1038.32	1085.57	906.4	0.0233516	0.00350465	0	0.663514	0.604451	0.503794	0.566738	0.63094	0.370707
MANBA	6.23946	6.58819	5.76117	7.08874	7.22057	8.7689	12.2584	11.2393	11.2545	0.115059	0.19352	0	0.299167	0.325751	0.606034	1.08934	0.964118	0.966068
MCEE	5.82372	7.61371	5.23205	11.3162	9.68908	10.1019	9.532	10.2708	11.9415	0.154565	0.541223	0	1.11294	0.888983	0.949178	0.865403	0.9731	1.19054
MRPL45	19.43	19.564	17.1945	31.9221	34.2538	32.0869	36.0052	36.3248	31.1421	0.176339	0.186254	0	0.892608	0.994317	0.900037	1.06626	1.07901	0.856919
PGK1	265.316	246.43	194.084	365.663	323.165	320.699	384.044	437.972	400.014	0.45103	0.344497	0	0.913833	0.73559	0.724539	0.98459	1.17416	1.04337
RAB39A	0.796454	1.49836	1.92872	6.72328	6.19937	5.00936	3.82389	3.66873	3.66619	0	0.911721	1.27598	3.0775	2.96046	2.65296	2.26338	2.20362	2.20262
RABGGTB	81.72	80.2443	85.603	122.267	105.144	107.886	139.14	149.37	126.861	0.0262903	0	0.0932624	0.607564	0.389896	0.427037	0.794066	0.89642	0.660778
RGS2	3.06876	3.8303	3.60643	43.0919	39.5262	39.2801	29.7073	30.1743	29.382	0	0.319802	0.232916	3.81169	3.68708	3.67807	3.27509	3.29759	3.2592
RIPK4	2.46272	2.20582	2.14575	3.75208	3.41198	3.01612	15.8467	18.3251	20.5594	0.198771	0.0398331	0	0.806209	0.669127	0.491212	2.88463	3.09427	3.26024
RORA	1.45743	1.27248	1.42256	2.32015	2.28142	2.44121	2.85815	2.77909	3.43951	0.195784	0	0.160847	0.866575	0.842289	0.939953	1.16744	1.12697	1.43456
RPL13A	1181.34	1144.64	1025.13	1969.94	1731.61	1627.37	1947.63	2097.49	1881.75	0.204617	0.159087	0	0.942345	0.756307	0.666735	0.925913	1.03286	0.876268
RSRC2	46.8943	48.7527	55.5848	85.8258	82.9338	76.8362	126.1	136.887	111.901	0	0.0560695	0.245278	0.871999	0.822548	0.712374	1.42708	1.5455	1.25474
SGK1	2.23104	2.03231	1.91516	6.44739	5.83289	4.64552	6.94421	5.92899	8.32588	0.220251	0.0856556	0	1.75125	1.60675	1.27838	1.85835	1.63032	2.12014
SIK1	1.83202	1.26919	2.16549	4.28177	4.58715	4.46249	2.13588	2.21676	3.22967	0.529527	0	0.770785	1.7543	1.85369	1.81394	0.750923	0.804545	1.34748
SLC5A3	3.1542	2.62562	2.9189	8.42192	9.67326	9.17042	5.43247	5.89305	6.42238	0.264616	0	0.152767	1.68149	1.88134	1.80433	1.04895	1.16636	1.29045
SNRPA	49.1387	44.8345	44.067	78.9361	69.8999	71.6959	64.4792	68.2586	69.2011	0.157161	0.0249106	0	0.840987	0.665592	0.702192	0.549135	0.631312	0.651096
SOD1	197.691	201.626	190.68	443.141	403.269	383.724	290.295	301.561	243.803	0.0520937	0.0805282	0	1.21661	1.08059	1.00892	0.606366	0.661296	0.354562
ST13	119.839	120.328	118.528	177.021	174.74	179.083	205.772	208.697	178.57	0.0158696	0.0217445	0	0.578693	0.559982	0.5954	0.795819	0.816182	0.591262
UBC	272.885	253.295	252.954	388.028	399.924	382.84	772.362	751.755	695.859	0.109418	0.00194355	0	0.617286	0.660851	0.597867	1.6104	1.57139	1.45992
VAT1	45.4871	39.563	39.9715	56.9062	61.1237	52.7706	74.4056	70.9224	78.4716	0.201306	0	0.0148199	0.524434	0.62758	0.415583	0.911259	0.84209	0.988019
YOD1	8.16217	6.95419	7.07714	12.1427	12.6249	12.5855	19.2472	18.9569	20.4965	0.23107	0	0.025284	0.804135	0.860318	0.855808	1.46869	1.44677	1.55942
ZBED6	3.59151	3.02796	3.28891	6.55913	7.4583	5.64273	7.53057	9.47625	11.2183	0.246244	0	0.119263	1.11516	1.3005	0.898047	1.31441	1.64597	1.88944
ZBTB11	10.5604	9.5838	9.77686	21.2942	21.4722	21.4908	16.0865	15.8336	15.5852	0.139995	0	0.0287734	1.15179	1.1638	1.16505	0.747181	0.72432	0.701507
ZBTB18	6.75193	5.62585	5.70886	12.4764	12.6393	12.3966	10.4872	11.9787	12.314	0.263229	0	0.0211316	1.14906	1.16777	1.1398	0.898487	1.09033	1.13016
ZNF83	1.69264	1.1521	1.37164	3.11362	2.58457	2.97704	2.26802	2.80425	2.999	0.555009	0	0.251636	1.43433	1.16566	1.36961	0.977167	1.28335	1.38022

## Sheet: Raw data
	Reads per kilobase of transcript per million mapped reads (RPKM)
	Control			Heat shock (43 ℃, 1 h)			FCCP (100 µM, 1 h)
Gene	Rep 1	Rep 2	Rep 3	Rep 1	Rep 2	Rep 3	Rep 1	Rep 2	Rep 3
A1BG	2.19307	2.2582	1.80232	4.19916	3.17852	2.14592	3.63887	3.40719	2.43316
A1CF	0	0	0.0103198	0.0104539	0	0	0	0	0
A2M	0	0	0.0210563	0	0	0	0	0	0.0181445
A2ML1	0	0	0.026166	0	0	0.025962	0	0.0260345	0
A3GALT2	0.107506	0	0	0	0	0	0	0	0
A4GALT	1.22562	0.936089	0.678955	0.687772	0.252377	0.433068	0.852806	0.772048	0.961177
A4GNT	0	0.0608372	0	0	0	0.0594181	0	0	0
AAAS	34.4943	28.7487	29.569	18.0435	17.134	16.8181	18.8607	20.0666	22.0033
AACS	6.69784	5.43689	6.04332	5.99998	6.31075	6.56301	5.55145	4.84625	5.10398
AADAC	0	0	0	0	0	0	0	0	0
AADACL2	0	0	0	0	0	0	0	0	0
AADACL3	0	0	0	0	0	0	0	0	0
AADACL4	0	0	0	0	0	0	0	0	0
AADAT	7.88481	6.05324	7.93127	5.68103	5.88942	5.86367	6.44892	7.17891	8.78599
AAED1	12.5348	11.4074	12.5174	11.095	10.4576	11.1413	15.0161	14.5608	12.9675
AAGAB	31.9651	29.8153	29.7882	29.8122	31.14	30.4119	25.857	26.8203	24.6028
AAK1	2.49618	2.05903	2.4535	1.17514	1.17965	1.10914	1.06818	1.09233	1.35968
AAMDC	24.0666	22.1124	19.644	31.0645	21.6867	26.1495	18.1551	19.2834	19.4666
AAMP	91.9585	87.9797	84.5848	61.3427	60.0734	58.4289	46.7903	51.0377	51.0062
AANAT	0	0.220344	0	0.231842	0.198506	0	0	0	0
AAR2	15.0742	14.7763	13.3516	10.2388	11.6888	9.8657	5.41889	5.96865	6.12521
AARD	0.444158	0.48207	0.474526	0.180258	0.308679	0.0588533	0	0.177053	0.0511132
AARS	126.186	122.282	109.847	58.169	53.442	51.9857	63.6504	69.6365	68.4498
AARS2	9.59561	8.33588	7.79618	7.62796	5.99873	5.76601	4.73773	4.19406	5.11349
AARSD1	18.5685	15.7526	20.3239	23.6227	23.9482	22.0132	22.9006	24.6527	21.7928
AASDH	9.79608	8.2785	9.72837	7.0437	6.66563	6.83176	6.96748	7.41973	7.47768
AASDHPPT	39.3291	34.7295	34.4683	24.7663	25.7951	25.8684	16.9572	15.445	18.2102
AASS	10.473	9.32692	10.2773	13.4773	12.2562	13.2746	10.1398	10.2612	10.6102
AATF	28.712	29.81	28.6171	28.9888	28.3063	27.9616	25.4972	26.4016	22.3231
AATK	1.2806	0.984052	1.09445	0.719452	0.748028	0.85146	0.949451	0.967168	1.32006
ABAT	2.09156	2.22948	1.21921	2.73769	2.74941	2.58071	1.33005	1.35461	1.66347
ABCA1	0.748897	0.526486	0.654627	0.349985	0.252346	0.270635	0.470763	0.533734	0.509258
ABCA10	0	0	0	0	0	0	0	0	0
ABCA12	0.0444861	0.0965667	0.0631536	0.0319869	0.0273876	0.0208871	0	0.0118222	0.0307164
ABCA13	0.00516043	0.0168027	0.0165398	0	0	0	0	0.00548554	0
ABCA2	6.41196	4.74332	4.63371	5.64939	5.06718	5.08893	5.8053	6.00645	8.13826
ABCA3	16.3328	13.4434	13.7875	9.48836	9.79443	7.73027	8.50926	7.47603	9.10236
ABCA4	0.0246184	0.0267197	0	0	0	0	0	0.0261693	0.0113322
ABCA5	3.20064	2.40925	2.75025	3.01108	2.57309	3.30706	3.87031	3.97784	3.90923
ABCA6	0.017218	0.0186877	0	0	0.0319095	0.0182518	0.0179709	0	0.0158514
ABCA7	2.1868	1.88438	1.43011	2.22322	2.1983	1.89663	1.50778	1.40883	2.12305
ABCA8	0.124704	0.0689629	0.101825	0.0343826	0.0147194	0.0168386	0.0165794	0	0.0146241
ABCA9	0.0287559	0.0468156	0.015361	0	0	0	0.0150066	0	0
ABCB1	0.913366	0.885868	0.820099	3.00752	2.77316	2.69862	1.34882	1.32209	1.66385
ABCB10	14.597	12.3513	14.2099	13.3811	12.8142	13.7937	10.775	11.6375	12.3886
ABCB11	0	0.0208196	0	0	0	0	0	0.0203907	0.0176598
ABCB4	0.556921	0.788423	0.610027	0.681341	0.717998	0.444689	0.912178	1.02958	0.802515
ABCB5	0.0788178	0	0.0673832	0	0.0584437	0.0445719	0	0	0.03871
ABCB6	4.9883	3.78986	3.59731	4.45381	4.65121	4.19719	4.10006	4.54032	5.13772
ABCB7	16.552	17.8356	14.8967	20.693	18.8332	20.8105	32.1239	32.5502	28.8348
ABCB8	4.71692	3.71751	3.51295	4.8838	5.1408	4.10459	2.69651	2.30939	4.10829
ABCB9	1.50998	1.11601	1.38433	1.96498	1.39911	1.41728	1.12851	0.957662	1.47829
ABCC1	8.8225	7.22656	7.82039	7.18346	8.02193	7.07261	7.97092	7.88365	9.64518
ABCC10	4.22918	4.65948	4.38847	2.76616	2.6027	2.70904	2.19111	2.16895	2.9374
ABCC11	0.247124	0.223515	0.26402	0.156012	0.297356	0.148823	0.236436	0.319796	0.203108
ABCC12	0	0	0	0	0	0	0	0	0
ABCC2	0.234149	0.07261	0.125079	0.307708	0.185974	0.319124	0.0872812	0.0355572	0.0615898
ABCC3	0	0	0	0	0	0	0	0	0
ABCC4	5.78552	5.07896	6.09619	6.50018	6.1803	6.00135	5.9033	5.63888	5.71187
ABCC5	9.61813	6.97267	7.99595	9.02389	9.09993	7.8855	10.1243	9.75626	11.2216
ABCC6	3.06418	3.36385	2.49584	3.52652	3.76321	4.10768	2.18443	3.8965	3.72414
ABCC8	1.33791	1.04875	1.13196	0.542981	0.654246	0.63053	0.54305	0.671525	0.889293
ABCC9	0.0791561	0.149167	0.0499721	0.233443	0.145461	0.128724	0.163807	0.187731	0.069561
ABCD1	2.4842	1.92589	1.62493	1.06992	1.43284	1.10171	0.767266	0.754488	1.19019
ABCD2	0.238939	0.148191	0.145871	0.184707	0.253038	0.289468	0.0178133	0.0907113	0.0471373
ABCD3	26.7343	23.7152	23.7286	25.2608	23.3913	23.3256	20.4714	20.3029	20.1396
ABCD4	12.7348	10.2243	8.46464	6.75374	4.80689	5.63299	6.38541	7.94323	9.91877
ABCE1	51.9788	46.9693	51.6737	48.5234	49.1836	48.6457	40.0522	45.0906	43.8019
ABCF1	2.99286	3.01129	2.49465	4.1451	3.85326	3.97069	2.49655	2.2309	2.20747
ABCF2	31.7703	29.8873	32.643	33.7942	33.765	30.9384	20.1168	18.3437	18.9236
ABCF3	7.96771	6.83781	6.80998	6.17649	6.38728	5.57836	4.02268	3.78181	4.4353
ABCG1	2.35756	2.24141	2.04858	0.838121	1.60204	0.899681	2.07035	1.81729	2.49514
ABCG2	0.473777	0.540374	0.828278	0.85314	0.718392	0.637722	0.562952	0.640977	0.634434
ABCG4	0.411901	0.391177	0.43869	0.585084	0.548667	0.791396	0.429913	0.410485	0.687315
ABCG5	0	0.0751069	0	0.0374458	0.0641232	0.073355	0.0361131	0	0.0318539
ABCG8	0.0356563	0.0386998	0.0761884	0	0.0330403	0.0377972	0.0372155	0	0
ABHD1	0	0	0	0	0	0	0	0	0
ABHD10	23.9148	25.5453	24.8173	20.8916	22.1284	22.0679	22.4106	21.7271	21.3198
ABHD11	8.90032	8.72971	6.01352	6.32621	6.20278	6.52061	3.33375	2.85865	3.40496
ABHD12	18.6426	18.3222	16.5203	11.8434	8.18172	9.26266	13.131	12.7656	11.6245
ABHD12B	1.17368	1.64853	1.69649	0.97134	0.895649	0.365927	0.360296	0.954067	1.39833
ABHD13	4.05866	3.28515	3.3991	1.35869	1.72108	2.31524	1.68727	1.88296	2.10575
ABHD14A	10.094	8.0529	6.76499	9.8329	6.69581	6.96038	6.91058	6.4209	6.86472
ABHD14A-ACY1	0	0	0	0	0	0	0	0	0
ABHD14B	15.8488	14.7694	12.8181	21.007	20.3825	19.0257	27.2358	25.3506	27.2231
ABHD15	2.36624	1.83804	1.33836	2.25958	2.24208	1.93288	0.464886	0.62143	0.521115
ABHD16A	1.47199	0.858229	1.30908	0.547984	0.659227	0.735023	0.715191	0.713243	1.19059
ABHD16B	1.34097	0.909647	1.43266	0.665162	1.03549	0.651515	0.291586	0.29697	0.874466
ABHD17A	12.2796	10.1698	9.31986	11.5052	9.79596	8.04774	7.99137	7.25116	13.1007
ABHD17B	5.84246	6.37385	5.82365	8.19571	8.95815	8.17065	5.21222	4.14784	5.10149
ABHD17C	6.14723	4.86036	4.82778	7.22558	8.48776	8.19934	7.0109	8.35206	8.28285
ABHD18	4.0285	3.65164	3.54719	4.35982	5.45583	4.92735	4.29706	4.42347	4.68689
ABHD2	8.35769	6.98032	6.96438	5.53712	5.46447	5.02056	4.51974	3.90971	4.9467
ABHD3	7.62616	7.38086	7.49442	11.9545	9.61794	10.6167	6.3931	5.40704	5.37744
ABHD4	5.13997	5.95061	4.55582	4.36776	4.48062	4.3185	8.06696	9.22773	8.62277
ABHD5	3.55869	3.84397	3.92934	4.88333	4.81229	4.34994	2.55914	2.51589	2.53947
ABHD6	4.41048	3.13327	4.75487	5.29394	4.97858	4.42027	2.09243	1.91796	2.62082
ABHD8	4.3758	3.38514	3.87923	2.51898	2.19992	1.72711	1.89488	1.78142	2.09996
ABI1	12.6913	11.9568	11.1858	12.7535	11.589	13.1178	16.2241	15.5608	15.9421
ABI2	19.781	16.7687	18.6754	17.6571	15.8565	17.4464	25.5746	25.8309	27.3222
ABI3	0.0930526	0.0504366	0.0496473	0	0.0430607	0.0492602	0	0	0
ABI3BP	0.821623	0.57964	0.724184	0.933658	0.837477	1.21934	1.13625	1.17907	1.26699
ABL1	13.7746	10.8441	10.6249	7.23651	7.15473	6.33504	8.94531	10.0133	11.9989
ABL2	5.421	4.6309	5.1662	5.78036	5.22671	5.21915	4.59445	4.97311	5.51374
ABLIM1	8.85977	7.27122	8.14778	9.72412	11.3315	10.7096	9.11401	9.12648	9.12393
ABLIM2	0.634056	0.409167	0.497072	0.503804	0.744048	0.445981	0.63943	0.677132	0.533177
ABLIM3	0.475872	0.430167	0.225649	0.245243	0.294115	0.288254	0.243123	0.329684	0.380705
ABO	0	0	0	0	0	0	0	0	0
ABR	12.755	11.1224	10.7808	8.25218	7.44963	7.65483	5.98768	6.58157	7.13339
ABRA	0	0.0746939	0	0	0.0318853	0	0	0	0
ABRACL	42.5039	46.2812	39.0907	41.2359	42.3171	39.515	36.1791	41.0875	33.4317
ABT1	23.277	20.0815	19.6306	20.0701	18.962	17.3536	11.8804	13.0515	14.0901
ABTB1	3.18488	2.04374	2.43528	1.55522	1.19385	1.16843	1.63569	1.98833	1.96165
ABTB2	1.54872	1.03285	1.1363	0.908726	1.05471	0.949421	1.28536	1.13058	1.56322
ACAA1	20.6788	18.1456	18.2496	18.1909	15.4202	15.9845	12.4553	12.4756	12.045
ACAA2	20.1005	19.5574	20.2817	22.303	22.8589	19.0475	24.2111	26.8704	24.7669
ACACA	9.30911	8.03065	9.34701	12.9972	14.311	11.9151	8.49987	8.58522	8.60173
ACACB	1.07555	1.21994	1.24226	1.61493	1.8586	1.75641	1.32485	1.29781	1.57002
ACAD10	5.55543	4.74561	4.79536	3.93593	3.77471	3.28561	3.48353	3.47539	3.79185
ACAD11	46.0973	39.2907	42.7194	28.695	26.424	26.7171	42.3924	47.6173	47.0238
ACAD8	7.82456	5.82066	6.99759	6.99331	6.31363	7.12942	3.94571	4.39239	5.22053
ACAD9	17.0962	16.3096	16.6743	18.3627	16.3252	14.4775	12.9412	12.9835	14.2091
ACADL	3.18644	2.37506	2.91211	2.20206	1.56527	1.83132	1.52264	1.42833	1.62581
ACADM	53.7807	54.0814	55.0041	59.8571	59.7531	58.5909	43.1753	42.3906	39.5051
ACADS	5.08831	3.71821	2.96031	2.56257	2.56757	3.15084	3.78592	4.07004	5.14825
ACADSB	7.18962	6.28576	6.75879	8.07034	8.09227	7.65369	4.24775	4.85681	5.0926
ACADVL	60.781	53.2905	52.7055	35.9404	31.7778	31.8206	44.0556	43.8431	50.4747
ACAN	0.0945937	0.0798528	0.0758985	0.0568742	0.0389571	0.0111415	0.02194	0.0223451	0.0483809
ACAP1	0.228542	0.0826834	0.0813893	0.123669	0.105887	0.121132	0.159024	0.0404901	0.0701343
ACAP2	9.50035	7.41592	7.55528	5.46088	4.36086	4.88198	6.9082	7.1294	7.41408
ACAP3	5.42758	3.74873	4.8498	4.43218	4.09208	4.83814	2.93546	3.59284	5.29206
ACAT1	62.659	56.5288	61.5973	71.5784	67.2998	71.026	71.5471	74.9716	60.7428
ACAT2	0	0	0	0	0	0	0	0	0
ACBD3	26.0705	23.509	23.4199	33.835	31.7912	31.0799	50.9482	56.0917	54.081
ACBD4	3.80849	2.74875	2.65675	4.38486	4.10848	5.5773	3.98828	3.75457	4.08703
ACBD5	5.43698	4.76078	5.36841	5.73748	5.00614	4.97643	6.25958	6.88494	5.48091
ACBD6	26.0407	24.6165	26.4583	34.8829	33.3555	34.8268	27.4716	30.6908	26.2366
ACBD7	4.66847	4.57079	5.16526	4.81255	5.98189	5.16904	3.39781	4.02013	3.99185
ACCS	3.62184	1.99282	2.35559	1.53425	1.40951	1.60689	1.69772	1.95313	2.22198
ACCSL	0	0	0	0	0	0	0	0	0
ACD	9.8077	8.16276	8.27661	7.09323	6.36894	5.23367	8.07113	8.22017	9.77115
ACE	1.5216	0.918676	0.88464	0.756731	0.613822	0.668041	1.05629	1.36919	1.63498
ACE2	0.132777	0.172933	0.340453	0.373613	0.689	0.506697	0.332599	0.36697	0.342268
ACER1	0	0	0	0	0	0	0	0	0
ACER2	1.35851	0.791177	0.601796	1.54196	1.25884	1.01859	0.726248	0.704437	0.671098
ACER3	5.51011	5.43023	5.00497	4.70744	5.0048	4.77424	4.91805	4.47213	5.46263
ACHE	2.70939	1.4392	2.3966	0.777166	0.889658	1.24911	1.19397	0.806199	1.0846
ACIN1	44.5653	35.3323	37.1141	48.1324	47.208	46.4636	24.8392	32.9622	29.688
ACKR1	0	0	0	0	0	0	0	0	0
ACKR2	0.222838	0.0691024	0.102031	0.0344522	0.0294984	0.0337453	0.0664519	0	0
ACKR3	0.046305	0	0.0494709	0.15034	0	0	0	0	0
ACKR4	1.16327	0.683029	1.26919	0.350855	0.335748	0.457373	0.95539	0.993303	1.47474
ACLY	40.9894	37.7764	42.3649	104.028	105.951	100.446	56.3762	56.3758	57.7349
ACMSD	0	0.0912596	0.0898314	0.545988	0.311655	0.267393	0.351037	0.268139	0.309636
ACO1	12.3541	12.4976	12.9465	11.9413	12.2011	11.65	13.5787	13.6621	12.6533
ACO2	45.0176	42.356	38.3264	36.1623	34.1329	31.6222	40.7555	42.6478	45.947
ACOT1	3.54841	3.13557	3.45553	3.19455	3.11349	3.3953	3.1464	3.60506	4.24969
ACOT11	0.35361	0.360796	0.566679	0.524614	0.480139	0.616553	0.326357	0.44053	0.352672
ACOT12	0	0	0.0525544	0	0	0	0	0	0
ACOT13	8.75031	8.48089	8.73336	8.27332	7.31592	8.38188	8.58476	8.5685	7.37436
ACOT2	7.65944	6.15714	6.25185	5.26878	5.45179	5.08003	4.94749	5.63165	7.2134
ACOT4	0.0615246	0.0667762	0.131462	0	0	0.0652186	0	0.0654007	0
ACOT6	0	0	0	0.119125	0.101997	0	0	0.117007	0.101336
ACOT7	34.5801	29.8046	29.0277	30.5054	24.8401	24.3349	26.0076	26.7195	28.2239
ACOT8	15.7436	13.4375	14.8605	11.6628	10.4074	11.4745	8.91617	11.697	11.3251
ACOT9	14.4768	11.8813	13.4544	18.8291	17.3815	16.8599	17.9272	19.6218	17.2191
ACOX1	4.45775	4.12666	4.02858	7.15956	6.64737	6.73568	3.66706	3.48598	3.89257
ACOX2	0.0416984	0.135773	0.0890988	0.135384	0.0386391	0.0884041	0.0435218	0.0443254	0.0767776
ACOX3	2.83154	3.42392	2.96663	3.20072	2.93887	3.10022	1.612	1.29044	1.67641
ACOXL	0.0809314	0.219599	0.302627	0.218969	0.149987	0.171581	0.126705	0.043015	0.223523
ACP1	69.5789	67.8135	63.2142	73.2133	70.6655	69.9132	73.825	83.3534	72.5199
ACP2	8.87877	9.03692	9.93406	5.36839	5.21371	5.27745	2.49094	1.96312	4.03656
ACP5	0.207612	0	0	0	0	0	0	0	0
ACP6	9.30858	8.97396	9.12601	8.05933	7.71233	7.48767	6.80093	7.45037	8.16647
ACP7	0	0	0	0	0	0	0	0	0
ACPP	0.240678	0	0.247011	0.40995	0.143465	0.354256	0.0564799	0	0.0553938
ACPT	0.230763	0.333947	0.410901	0.249742	0.28511	0	0	0	0.0708158
ACR	0.150797	0.0818342	0.805534	0	0.0698666	0.159851	0.0786953	0.160297	0
ACRBP	0.0522109	0.113335	0	0.056505	0.0967606	0	0	0.0555001	0.0961337
ACRC	0.53095	0.32015	0.346654	2.13886	2.10465	2.39202	0.277083	0.376267	0.190092
ACRV1	0.288843	0.522496	0.308591	0.625198	0.536262	0.857643	0.114026	0	0.213115
ACSBG1	0.12688	0.034377	0.135554	0.0685569	0.264716	0.100841	0.0661168	0.0336689	0.058319
ACSBG2	0.03824	0.0415041	0.225717	0.124155	0	0.121608	0.0399122	0.0406492	0
ACSF2	8.98693	9.38248	7.53859	8.34216	7.62974	6.87054	8.94053	9.63739	10.9498
ACSF3	4.91993	4.53618	4.47436	3.38713	3.75783	2.92604	2.39357	2.39355	2.87808
ACSL1	9.08094	8.22043	8.17344	7.20268	6.56105	7.00876	5.95085	5.97932	7.26806
ACSL3	15.1762	15.7907	15.4515	27.3107	26.1284	26.8282	19.7969	22.0824	18.5485
ACSL4	10.478	9.63812	9.27202	15.2477	15.7537	14.9821	11.9454	13.519	12.6985
ACSL5	0.0291343	0.0316211	0.124505	0.220713	0.134984	0.277952	0.0608164	0.154849	0
ACSL6	1.6087	1.26435	1.42733	1.35407	1.36957	1.26426	1.27671	1.51092	1.56948
ACSM1	0	0	0	0	0	0.0614631	0.0605172	0	0
ACSM2A	0	0	0	0	0	0	0	0.0363634	0
ACSM2B	0	0	0	0	0	0	0	0	0
ACSM3	0	0	0	0	0	0	0	0	0
ACSM4	0	0	0	0	0	0	0	0	0
ACSM5	0	0	0	0	0	0	0	0	0
ACSM6	0	0	0	0.0630008	0	0	0	0	0.0535926
ACSS1	10.2437	8.45738	7.94784	7.06855	7.20789	6.52255	8.75287	8.64045	9.58826
ACSS2	6.95045	5.96332	6.3309	8.16649	7.93925	6.70278	5.59569	5.73401	5.9959
ACSS3	2.79102	2.79364	3.08124	1.44316	1.14944	1.28206	2.94543	3.36243	2.88354
ACTA1	0.341168	0.370289	0.218696	2.73228	2.27619	1.80826	0.0712172	0	0.188454
ACTA2	35.4265	33.5922	29.8474	6.76306	5.78863	5.2969	15.501	13.2047	14.5528
ACTB	672.342	595.803	595.884	616.036	614.309	575.605	788.679	751.423	829.168
ACTBL2	0.0677551	0.110308	0.108581	0	0	0	0	0.0720237	0.0311887
ACTC1	0	0	0.0268568	0	0	0	0	0	0
ACTG1	485.257	440.544	445.338	1023.99	934.795	834.941	1311.97	1242.27	1319.15
ACTG2	0.0881435	0.0956671	0.28251	0.253301	0.0816766	0	0	0.140545	0
ACTL10	0	0.104492	0	0.104192	0	0.0510271	0	0	0
ACTL6A	29.6921	26.2597	26.6964	22.6828	22.2628	20.9986	21.3521	20.7195	20.5015
ACTL6B	0.529776	0.718745	0.636747	0.143337	0.429544	0.35099	0.138235	0.281576	0.30483
ACTL7A	0	0	0.0709104	0	0	0	0	0.070554	0
ACTL7B	0	0	0	0.0790812	0	0.0774587	0	0	0
ACTL8	0	0	0	0	0	0.0561828	0	0	0
ACTL9	0	0	0	0	0	0	0	0	0
ACTN1	15.7178	14.8425	14.9562	18.1967	16.4573	14.9716	15.9631	15.3046	16.4424
ACTN2	0.98684	0.849193	1.23334	1.99495	1.88064	2.09218	1.78791	1.60321	2.31382
ACTN3	0	0	0.034272	0	0.0297252	0.0340048	0	0	0
ACTN4	46.2001	40.5489	40.3016	34.8771	34.4239	30.0835	31.5488	31.8952	37.2044
ACTR10	22.6769	19.4175	19.6585	11.2095	11.5972	11.3538	12.1618	13.429	10.4024
ACTR1A	39.8807	40.5673	39.546	33.2526	32.2891	29.3412	35.4944	37.006	38.5564
ACTR1B	24.0603	20.2233	18.9023	17.159	14.4146	15.0855	18.5555	18.8527	21.6391
ACTR2	122.198	106.105	107.229	72.3975	73.2115	76.1881	107.821	107.254	107.168
ACTR3	32.7152	29.9867	31.4833	27.5868	29.1047	26.8613	34.1186	36.1376	34.1521
ACTR3B	5.47234	5.33096	6.28629	10.3155	10.5585	8.72462	6.23651	6.10364	7.4723
ACTR3C	0	0	0	1.78186	1.6461	1.42377	1.1305	1.01279	1.51588
ACTR5	3.85768	3.55892	3.95658	5.2187	5.11176	3.84394	2.05345	2.46043	3.19635
ACTR6	24.9891	19.9622	22.9949	20.4639	21.539	21.3395	23.8123	26.9536	25.0875
ACTR8	11.6552	9.86984	9.90694	10.3128	8.75877	9.17801	8.52877	6.99802	7.90021
ACTRT1	0	0	0	0	0	0	0	0	0
ACTRT2	0	0	0	0	0	0	0	0	0
ACTRT3	0.634497	0.953523	0.573589	6.49706	6.96489	6.67419	0.152825	0.363176	0.0898671
ACVR1	5.60739	4.79722	5.10978	2.07045	1.9867	1.67832	2.92629	2.84008	3.4618
ACVR1B	9.02898	7.74704	8.19067	5.38163	5.63423	5.4538	7.17317	7.24159	8.31235
ACVR1C	0.553096	0.544722	0.437712	0.8212	0.806739	0.716594	0.673494	0.620604	0.709239
ACVR2A	2.70283	2.52867	3.50043	3.05397	3.29662	3.9532	1.96727	2.22789	2.67717
ACVR2B	7.7286	6.8554	7.87979	7.65944	7.96134	7.01156	9.13117	10.7594	11.5143
ACVRL1	0.0894393	0.218416	0.0955544	0.0725965	0.0207194	0.165916	0.0700127	0.118842	0.0205851
ACY1	6.53938	5.11372	5.34452	7.4609	6.45729	6.13046	5.4733	4.6852	6.82597
ACY3	0	0	0	0	0	0	0	0	0
ACYP1	24.9432	29.4681	20.5097	26.5169	22.6947	20.3128	31.3328	34.8592	34.2388
ACYP2	4.66585	2.53206	5.35411	1.6832	1.20098	1.00752	2.70549	2.84729	2.5455
ADA	6.48485	5.17105	4.73664	11.7447	10.9758	9.32928	12.2246	12.6613	13.5851
ADAD1	0	0	0	0	0	0	0	0	0
ADAD2	0	0	0	0	0	0	0	0	0.130793
ADAL	4.87128	4.27615	4.06253	4.86269	4.64552	4.61084	5.04985	4.5465	4.4997
ADAM10	12.7251	11.0332	11.8691	8.5459	8.46094	7.71631	11.2732	11.2498	11.5145
ADAM11	3.07899	2.39318	2.19832	5.01735	5.22057	4.84829	3.10211	2.7201	4.11394
ADAM12	0.0111962	0.0243037	0	0	0.0207496	0.0237368	0.0855347	0.035705	0.0309226
ADAM15	15.2461	12.4197	12.0471	20.0385	19.2902	15.5604	13.4058	11.7978	16.7696
ADAM17	13.2261	11.8535	12.2836	11.0543	10.654	11.6603	9.40339	11.2753	11.7664
ADAM18	0	0	0	0	0	0	0	0	0
ADAM19	0.984011	1.24851	1.09571	1.31993	1.14298	1.11655	1.11383	1.1786	1.31421
ADAM2	0	0	0	0	0	0	0	0	0
ADAM20	0.0339038	0	0	0.0733844	0.0628327	0.107818	0.0353863	0.0720794	0.0624256
ADAM21	0.214025	0.232294	0.114329	0.231628	0.0991613	0.15125	0.0744612	0.113754	0.0656793
ADAM22	2.5016	2.49744	2.58012	4.25019	5.05937	3.46899	4.16844	4.37169	3.51834
ADAM23	3.63989	3.03404	3.32877	3.19867	3.4268	3.31825	2.75051	2.69296	3.14993
ADAM28	0	0	0	0	0.0468177	0	0.0527338	0	0
ADAM29	0	0	0	0	0	0	0	0.0339753	0
ADAM30	0	0	0	0.0340561	0	0	0	0	0
ADAM32	0	0	0.037127	0.365052	0.0382387	0.131232	0	0	0.191957
ADAM33	0	0	0	0	0	0	0	0	0
ADAM7	0	0	0	0	0	0	0	0	0
ADAM8	0.529815	0.368902	0.232332	0.29163	0.345445	0.164658	0.0648495	0.066047	0.0286006
ADAM9	26.2592	26.203	24.9267	17.2073	17.8008	16.9975	25.2685	28.4163	26.155
ADAMDEC1	0	0	0	0	0	0	0	0	0
ADAMTS1	11.5151	10.0583	10.5961	23.8574	23.6975	23.0544	170.566	181.827	175.409
ADAMTS10	0.754664	0.772275	0.798503	0.653385	0.579417	0.824507	0.655586	0.372228	0.771353
ADAMTS12	0.0184588	0	0	0	0	0	0.0192659	0.0196217	0
ADAMTS13	4.20006	3.96196	3.77196	3.16448	2.41138	3.16806	2.49026	3.10197	4.95538
ADAMTS14	0	0.0940579	0.0370344	0.056273	0.128484	0.0551184	0.0904502	0.0736964	0.0478695
ADAMTS15	0.57677	0.347779	0.445036	0.398799	0.742297	0.441567	0.434771	0.493891	0.412993
ADAMTS16	0	0.0199503	0.0392761	0.0198931	0	0	0.0191851	0	0
ADAMTS17	1.27337	1.19571	1.20757	0.418074	0.278413	0.363997	0.388261	0.517101	0.500532
ADAMTS18	0.076779	0.0499996	0.0164057	0.0830938	0.0426876	0.0488334	0.0480818	0.0163232	0.014137
ADAMTS19	0.628187	0.545446	0.556085	1.28201	1.24736	1.04642	1.06778	1.20197	0.941848
ADAMTS2	0.757093	0.452172	0.606774	1.53516	1.61994	1.54392	1.98507	1.8671	1.73597
ADAMTS20	0.523251	0.481867	0.389624	0.497646	0.587711	0.504243	0.29789	0.303391	0.335745
ADAMTS3	1.51366	1.47349	2.36737	2.00969	2.06776	2.24966	2.05217	1.67537	1.36479
ADAMTS4	0.1487	0.0461122	0.0226953	0.32186	0.223089	0.157628	0	0.0225812	0.0782273
ADAMTS5	0.25943	0.120675	0.148483	0.100274	0.103027	0.147325	0.0386821	0.0590945	0.0767697
ADAMTS6	0.322623	0.215484	0.450736	0.644598	0.850866	0.670833	0.401486	0.263806	0.411253
ADAMTS7	0.829279	0.55804	0.717642	1.16673	1.24487	1.38014	0.787642	1.2165	1.35896
ADAMTS8	0.380345	0.330248	0.48762	0.356743	0.164472	0.188151	0.10586	0.21563	0.163407
ADAMTS9	0.574047	0.623045	0.596826	1.76924	1.75814	1.63365	1.51153	1.44594	1.74147
ADAMTSL1	0.0688533	0.0568708	0.0245203	0.226674	0.38815	0.666065	0.163955	0.334027	0.385601
ADAMTSL2	0.0249023	0	0	0	0	0	0	0	0
ADAMTSL3	0.0123402	0.0537111	0.0528705	0.147282	0.183425	0.130299	0.0903892	0.131512	0.113898
ADAMTSL4	0.289864	0.390837	0.239203	0.265442	0.266726	0.212724	0.232722	0.165914	0.390022
ADAMTSL5	0.595293	0.287158	0.529994	0.644253	0.582263	0.666092	0.517769	0.667952	0.791619
ADAP1	5.84279	5.43953	4.45709	2.92729	3.54146	2.91583	4.1534	4.65865	5.51719
ADAP2	3.27537	2.20781	3.05729	3.76863	3.41844	3.21619	2.51896	2.01573	2.28535
ADAR	31.8003	27.517	28.1435	29.712	33.7807	31.5443	25.1637	27.9577	30.378
ADARB1	5.03657	3.87822	4.63578	3.92446	4.38416	5.09174	2.55527	2.68928	3.16832
ADARB2	0	0	0	0	0	0	0	0	0
ADAT1	5.35562	4.87246	6.05836	3.56573	3.21115	3.03339	1.37005	1.39535	1.45016
ADAT2	4.70952	3.64728	4.73015	6.39956	6.20697	6.64725	4.62883	4.95757	4.97061
ADAT3	0	0	0	0	0	0	0	0	0
ADCK1	6.20288	5.74104	5.44332	2.52713	2.80487	2.75031	2.05828	1.73837	2.52238
ADCK2	21.0487	19.5818	17.9729	16.4473	16.7934	13.6115	13.6565	14.8589	16.7968
ADCK5	0	0	0	0	0	0	0	0	0
ADCY1	3.22188	2.71551	2.83293	2.46858	2.56938	2.22147	2.96102	3.23543	3.63551
ADCY10	0.0918487	0.219315	0.176631	0.234277	0.153198	0.142213	0.076692	0.124784	0.118382
ADCY2	0	0	0	0	0	0	0	0	0
ADCY3	12.462	9.50252	10.1628	9.47263	9.15243	9.71636	6.02922	5.54222	7.18986
ADCY4	0.027301	0	0	0.0295464	0	0	0	0	0
ADCY5	0.570217	0.464291	0.438279	0.34722	0.445941	0.434392	0.465086	0.49234	0.49228
ADCY6	7.63978	5.77529	6.57416	4.53621	4.53128	4.33285	5.9416	5.83012	7.63549
ADCY7	3.07178	2.14785	2.05112	1.93392	1.86112	1.61245	1.71095	2.00942	2.31132
ADCY8	0	0	0.024042	0	0	0	0	0	0.0207173
ADCY9	4.01962	4.03394	4.282	3.61887	3.63834	3.43347	2.96717	2.8238	3.57186
ADCYAP1	0	0	0	0	0	0	0	0	0
ADCYAP1R1	0.704218	0.97834	0.857534	1.20418	1.50087	1.78498	0.808512	1.15282	1.08918
ADD1	32.8347	27.388	28.3086	21.5375	22.1001	21.8158	23.0546	23.1197	25.4204
ADD2	16.651	15.6637	15.8202	12.2876	11.3451	11.448	19.9072	19.6458	20.2436
ADD3	21.822	20.9014	20.7417	20.831	19.0726	21.2488	22.1845	23.0576	21.269
ADGB	0.0172417	0	0	0	0	0	0.0179956	0	0
ADGRA1	0.0503918	0.167401	0.0269186	0	0	0	0.0262977	0.0267833	0.0202848
ADGRA2	3.66494	3.4391	3.0521	2.85757	2.87935	2.69381	2.16168	1.94691	2.8353
ADGRA3	6.21016	6.21673	6.48446	6.24241	5.71729	5.9439	4.61481	4.84958	5.38421
ADGRB1	1.79492	0.786398	0.791684	0.748501	0.427251	0.628409	0.343743	0.525136	0.727685
ADGRB2	4.98358	4.26138	3.4779	5.5108	5.27778	4.50485	3.66142	4.8833	7.15509
ADGRB3	1.08114	0.788123	0.982666	1.62412	1.48031	1.21448	1.21263	1.28648	1.12903
ADGRD1	0	0.0367399	0	0	0	0	0	0	0.0155819
ADGRE1	0.0304191	0	0.0389017	0.118221	0.118424	0	0.114013	0	0.0294142
ADGRE2	0.173686	0	0	0.212492	0	0	0	0	0
ADGRE3	0	0	0	0.0516139	0	0	0	0	0
ADGRE5	4.25121	4.04169	3.9228	5.00351	4.4039	4.38093	4.51827	4.64855	5.56821
ADGRF1	0	0	0	0	0.015433	0	0	0	0
ADGRF2	0.0178132	0	0	0.0192782	0	0	0	0	0
ADGRF3	0	0	0	0	0	0	0	0	0
ADGRF4	0.029657	0.0643769	0.0316847	0	0	0	0.0309538	0.0315254	0
ADGRF5	0	0	0.0843346	0	0.0146292	0	0.0164779	0.0167821	0
ADGRG1	0.124724	0.0300614	0.0887729	0.0599505	0.0256652	0.0293603	0.0867252	0.0294422	0.0764968
ADGRG2	0.81256	0.444512	0.743638	0.506557	0.627065	0.702899	0.778774	0.855288	0.861822
ADGRG3	0	0.0409323	0.0805835	0	0	0	0.118087	0	0
ADGRG4	0	0	0.009626	0	0.00834894	0	0	0.00957761	0
ADGRG5	0	0	0	0	0	0	0	0	0.0267596
ADGRG6	1.80251	1.67283	1.71643	1.07364	0.997736	1.1859	1.81435	1.89819	2.00838
ADGRG7	0	0	0	0	0	0	0	0	0
ADGRL1	8.54929	6.46418	7.38061	8.10984	8.5707	7.46904	5.30596	5.65401	7.28966
ADGRL2	14.0701	13.0769	12.618	13.9437	14.2575	14.0551	12.0585	11.1852	11.9972
ADGRL3	3.80504	3.24601	4.11265	3.42899	3.36124	2.8721	2.44158	3.1398	2.98508
ADGRL4	0	0	0	0	0	0	0	0	0
ADGRV1	1.75772	1.66093	1.84984	1.47232	1.53468	1.38056	1.95429	2.12518	2.13742
ADH1A	0	0.0735992	0	0	0	0	0	0	0
ADH1B	0	0.0382792	0	0	0	0	0	0	0
ADH1C	0	0	0	0	0	0	0	0	0
ADH4	0	0	0	0	0	0	0	0	0
ADH5	34.498	34.6013	32.9104	30.3495	29.375	30.5251	24.7404	25.3497	27.8972
ADH6	0.220502	0.239323	0	0	0.204324	0.155827	0.0767145	0.234393	0.203
ADH7	0	0	0	0	0	0	0	0	0
ADHFE1	0.155797	0.281825	0.166449	0.224814	0.240611	0	0.0542031	0.110408	0.0956208
ADI1	38.2088	37.9579	34.5109	27.469	23.2544	22.34	13.0809	12.5089	12.2019
ADIG	0	0	0	0	0	0	0	0	0
ADIPOQ	0	0	0	0	0	0	0	0	0
ADIPOR1	59.9155	55.3555	53.216	67.8869	69.7419	67.252	70.9929	76.3573	72.0547
ADIPOR2	26.1629	22.8029	23.3927	25.8163	28.9537	27.0169	15.9655	17.4501	18.0755
ADIRF	0	0	0	0	0	0	0	0	0
ADK	17.4932	17.2744	17.2084	23.5614	22.6316	20.0634	23.3011	24.9956	23.6132
ADM	3.93046	3.16506	3.92828	10.1541	8.81152	10.8193	39.3691	48.5871	45.348
ADM2	0.0229095	0	0	0.173556	0.127372	0.19428	0	0.0730584	0.0421823
ADM5	1.42641	0.799051	1.03234	1.69311	1.53494	1.02429	0.192101	0.538031	0.762499
ADNP	21.993	19.6654	21.3093	21.5084	22.7783	21.8953	10.83	11.321	12.9168
ADNP2	9.50648	7.91286	8.33118	8.38445	8.66795	8.48139	9.26893	10.6628	11.6641
ADO	9.71741	10.4116	10.2487	7.60432	7.9424	7.13136	6.00737	6.35668	6.95045
ADORA1	0.308477	0.372008	0.219712	0.44513	0.190563	0.290665	0.143096	0.218607	0.347102
ADORA2A	2.01888	1.80743	1.00485	2.45337	1.81932	1.98614	1.78924	1.82281	2.18203
ADORA2B	4.2316	4.7062	4.63255	4.9754	5.47023	3.76575	2.99895	3.49859	3.84764
ADORA3	0.0567793	0	0	0	0	0	0	0	0
ADPGK	19.8073	19.0099	17.1298	21.9845	19.4015	17.992	17.4852	17.6796	17.9609
ADPRH	0	0	0	0.0931355	0.132906	0	0.0898207	0.0274869	0.0792272
ADPRHL1	1.3956	1.70919	1.48598	2.58536	2.01698	1.66932	1.808	1.38871	1.70109
ADPRHL2	15.5372	14.1062	14.0117	12.2117	11.8791	9.39356	8.26243	6.90784	9.84418
ADPRM	2.54141	2.90351	3.14388	5.21134	5.01977	5.24621	6.80585	7.74909	5.91081
ADRA1A	0.0488619	0	0	0	0.045277	0	0	0	0
ADRA1B	0.342555	0.0929487	0.411723	0.370729	0.357101	0.181561	0.0893836	0.0910341	0.275946
ADRA1D	0	0	0.0380787	0	0.0330269	0	0	0	0
ADRA2A	0	0.0518875	0.0766131	0	0	0.0506772	0.0249486	0	0
ADRA2B	0.0277763	0.0301472	0	0.0300608	0.0514769	0.029444	0	0	0
ADRA2C	2.85357	2.60812	2.24639	2.54646	2.18031	1.59205	2.14232	1.86258	2.5349
ADRB1	0.0330095	0.0358271	0.0352664	0.178622	0.214114	0.279931	0.137812	0.175446	0.121558
ADRB2	0.191078	0.155541	0	0.827173	0.885295	0.759564	0.349008	0.355453	0.307846
ADRB3	0	0	0	0	0	0	0	0	0
ADRM1	46.4316	41.0525	40.5437	30.1353	32.0127	26.1478	22.8608	26.3677	25.7305
ADSL	83.1532	78.144	79.9257	83.1188	79.2774	76.6231	78.4083	82.0502	72.2874
ADSS	17.6985	16.1061	17.854	28.3628	31.223	30.1621	22.2734	20.8395	22.0905
ADSSL1	1.14702	1.1064	0.786558	1.8248	1.88919	1.74095	1.53683	1.20401	1.92909
ADTRP	0	0	0	0	0	0	0	0	0
AEBP1	0.0225905	0.0245187	0	0	0.0209331	0.0239468	0	0	0
AEBP2	11.2961	10.9472	11.4311	7.82548	7.90633	7.80979	8.30166	8.87097	8.77228
AEN	19.2807	16.5123	15.1917	17.3127	20.5461	17.181	14.9985	15.4676	16.9184
AES	52.8171	47.1882	44.6963	34.332	33.5352	31.1591	42.6064	39.5882	45.0862
AFAP1	2.30096	2.3803	2.39427	2.64585	2.84287	2.97403	3.56484	3.23576	3.94981
AFAP1L1	2.86622	2.54094	2.75831	2.55734	1.76387	2.18016	2.96872	3.37241	2.75959
AFAP1L2	1.01706	0.604026	0.619346	0.875564	1.05287	0.68608	0.70187	0.764129	0.851905
AFF1	4.82439	4.38187	5.12066	4.04872	4.56471	4.31382	3.97906	4.02589	4.86069
AFF2	0.0217703	0.0551333	0.0557691	0.501455	0.323542	0.346252	0.53821	0.395499	0.34844
AFF3	1.90444	1.70648	1.7011	1.82141	1.7955	1.5493	2.10035	2.51336	2.8338
AFF4	18.0873	14.5179	16.0234	10.9154	10.853	10.6518	13.2294	14.8747	16.8381
AFG3L2	23.2835	20.4275	20.3756	22.05	24.3213	24.088	18.9677	20.5175	18.5274
AFM	0	0	0	0	0	0	0	0	0
AFMID	11.5845	10.9333	9.90124	24.545	21.3306	20.3213	12.5537	14.7466	14.8065
AFP	0	0.0519319	0	0	0.0443373	0	0	0	0.04405
AFTPH	8.18861	7.52298	7.67342	7.47741	6.97368	7.54084	9.16829	9.80101	10.0455
AGA	15.9583	13.8062	12.3052	8.71051	7.67237	7.7963	9.51091	9.244	8.09109
AGAP1	5.56372	5.03864	5.01569	3.60149	3.76325	3.31308	4.43743	5.12753	5.2804
AGAP11	1.19653	0.900728	0.91945	0.510469	0.555061	0.573524	0.683636	0.78474	0.727532
AGAP2	2.00115	1.88238	1.48857	2.19264	2.23813	1.89831	1.87309	1.46088	2.09752
AGAP3	21.1909	18.1364	18.4636	24.8635	22.9613	21.9945	28.658	29.9139	35.4971
AGAP4	3.39394	2.53823	3.44762	2.95135	3.09251	2.97462	1.77597	2.35608	3.01284
AGAP5	4.09667	3.21312	3.25919	3.03363	2.64136	2.78995	1.5494	2.54372	2.2703
AGAP6	5.04665	5.43662	5.34789	5.10549	5.66423	5.00979	2.9784	3.49286	4.01907
AGAP9	6.16755	5.70124	6.34869	5.72043	4.23786	4.71232	3.57391	4.80098	5.84891
AGBL1	0	0	0	0	0	0	0	0	0
AGBL2	0	0.0280898	0	0	0	0.0274346	0	0.0275112	0
AGBL3	0.395217	0.257371	0.168895	0.171089	0.219732	0.167578	0.11	0.140038	0.169796
AGBL4	0	0	0	0.0341052	0	0	0	0	0
AGBL5	37.1487	36.0716	32.1839	32.7084	30.559	29.1647	37.8779	35.939	36.7949
AGER	0.34471	0.129814	0.115004	0.100774	0.0591049	0.230608	0.0321138	0.0254281	0.0586084
AGFG1	10.2436	8.70103	9.00749	5.71727	5.89296	5.63382	6.08698	6.80423	6.82856
AGFG2	1.02774	1.17744	1.11834	0.947487	0.705436	0.605248	0.0993223	0.222544	0.262824
AGGF1	14.6077	13.1126	14.4528	11.9616	11.5443	12.0941	6.35801	6.04228	6.23648
AGK	21.539	19.213	19.1879	19.5418	17.4789	20.3371	15.2453	19.1942	17.9593
AGL	9.52344	7.94049	9.59286	9.93606	10.342	9.78299	5.89168	5.61229	6.28921
AGMAT	0	0	0	0.860719	0	0.661983	0.466475	0.442558	0.629677
AGMO	0	0	0	0.0418233	0	0	0	0	0
AGO1	6.0099	4.89517	6.13162	5.08066	4.36179	4.66406	3.89928	3.89321	4.32222
AGO2	4.68369	4.3614	4.40686	5.64492	5.62236	5.5291	7.94381	8.20365	8.3789
AGO3	2.54892	2.68349	2.91381	3.42061	3.44871	3.16129	4.52263	5.03967	4.62282
AGO4	6.03464	5.02331	5.20423	4.15103	4.80998	4.51311	4.2168	4.74316	5.63806
AGPAT1	8.68946	7.25818	7.22408	5.62538	6.29863	5.12706	5.71625	4.84865	6.89027
AGPAT2	22.4775	19.4437	18.1139	13.515	11.7535	11.2971	11.4644	10.0776	14.4462
AGPAT3	12.9149	11.391	11.7688	6.45565	6.51818	6.2039	4.02294	4.42663	5.67886
AGPAT4	4.07701	3.55736	3.79451	4.52356	4.58215	4.03126	2.92029	3.03492	3.95318
AGPAT5	9.46814	7.62667	8.5823	6.76578	7.56599	7.39632	4.92386	6.06683	6.63619
AGPS	15.942	15.3774	15.6638	12.053	12.6768	11.9552	12.4333	12.1009	13.2544
AGR2	0	0	0	0	0	0	0	0	0
AGR3	0	0	0	0	0	0	0	0	0
AGRN	5.57528	4.28791	4.49036	3.27664	2.5318	2.42663	3.03157	3.00905	4.43876
AGRP	0	0	0	0	0	0	0	0	0
AGT	0	0	0	0.0799099	0.0684199	0	0	0	0
AGTPBP1	36.8731	33.9372	33.0484	22.8765	20.1134	21.9083	45.6665	45.596	43.6206
AGTR1	0.303294	0.517286	0.18516	0.37513	0.404799	0.55115	0	0.0902402	0.182807
AGTR2	0	0	0	0	0	0	0	0	0
AGTRAP	20.8765	18.27	16.2983	17.7268	11.9907	11.2601	8.53496	9.28305	13.2366
AGXT	0	0	0	0	0	0	0	0	0
AGXT2	0	0	0	0	0	0	0	0	0
AHCTF1	12.2519	11.8528	12.1229	12.8881	12.9818	12.9985	10.4863	11.5202	12.1891
AHCY	132.881	126.077	130.495	163.778	150.788	138.955	188.002	184.626	181.605
AHCYL1	45.3822	38.2191	40.8073	42.6621	39.2919	40.9746	51.6393	48.2886	53.0388
AHCYL2	3.8754	3.3898	3.91296	4.30571	4.95282	4.42397	5.78267	5.7708	6.0934
AHDC1	0.6695	0.757567	0.730492	0.971223	0.791975	0.543598	0.594702	0.802531	1.4032
AHI1	7.56422	6.87194	7.3972	7.62567	7.38272	8.00983	8.70185	8.27425	8.09495
AHNAK	4.18079	3.70472	4.14471	4.92207	4.70296	4.82607	4.80585	5.4301	5.50036
AHNAK2	0.677259	0.535549	0.584019	0.926672	0.856185	0.810227	0.39383	0.401102	0.561154
AHR	3.24946	2.70809	2.85169	3.10852	3.17236	3.02936	3.34612	3.57754	4.23357
AHRR	7.79008	6.12148	6.07277	3.50448	2.79809	2.3667	2.1069	1.95908	3.32735
AHSA1	99.9608	95.5697	94.7414	153.086	154.14	143.984	77.1748	83.1315	76.8018
AHSA2	11.5455	8.35318	8.98093	13.3444	12	13.9481	8.27651	12.2717	12.6465
AHSG	0	0	0	0	0.0594752	0.0680379	0	0	0
AHSP	0	0	0	0	0	0	0	0	0
AICDA	0	0	0	0	0	0	0	0	0
AIDA	18.8646	16.3629	16.4413	16.9259	18.1044	17.5246	22.9738	24.563	22.9739
AIF1	0	0	0	0.0609959	0	0.119489	0	0	0.0518871
AIF1L	8.05703	8.74575	8.60888	15.0924	15.5369	13.7186	11.4403	11.3631	12.0642
AIFM1	48.0379	46.7813	45.2763	55.028	52.2018	51.8693	38.5475	36.9979	37.3308
AIFM2	0	0	0	0	0	0	0	0	0
AIFM3	0.0418578	0.0454307	0.0447197	0	0.0387868	0	0	0.0444949	0.0377176
AIG1	30.3893	27.0238	28.2995	23.4045	23.9106	24.2999	33.2646	33.5623	27.4551
AIM1	0.0836148	0.0777873	0.127617	0.193911	0.232441	0.265905	0.162075	0.10158	0.131963
AIM1L	0.434808	0.207646	0.241559	0.301164	0.161163	0.110619	0.199681	0.203368	0.240178
AIM2	0	0	0	0.0743085	0	0	0	0	0
AIMP1	34.5489	36.3914	38.3286	31.7819	25.2622	29.1238	34.3181	31.6923	32.2623
AIMP2	38.2827	34.6034	33.0999	0	0	0	0	0	0
AIP	35.8963	33.5594	34.3519	35.6266	30.4251	28.3583	49.4515	45.6175	48.2656
AIPL1	0	0	0.154715	0	0	0	0	0	0
AIRE	0	0	0	0	0	0	0	0	0
AJAP1	0	0	0	0	0	0	0	0	0
AJUBA	12.509	10.5776	11.0843	3.53352	3.10259	3.07436	3.59705	3.66225	3.60042
AK1	11.0528	10.0366	9.24542	8.66608	6.98672	7.5839	6.03634	5.51026	6.7837
AK2	191.254	184.236	224.238	238.526	202.439	207.743	196.17	198.708	187.437
AK3	14.7559	12.525	14.1817	10.8221	9.99571	10.5325	15.9756	15.2678	15.0897
AK4	10.9555	8.93231	9.74793	12.9062	13.5809	11.9386	12.654	13.0831	13.1377
AK5	0.477803	0.366061	0.570526	0.5171	0.37283	0.595871	0.616036	0.567658	0.388129
AK6	62.1474	58.6379	61.8427	38.6438	42.8336	42.2314	42.9934	38.4557	35.6104
AK7	1.64333	1.59909	2.05839	1.44119	1.78531	1.742	1.98134	1.86734	1.48682
AK8	0.64622	0.70138	0.44383	0.499549	0.512641	0.29358	0.192708	0.343466	0.509681
AK9	4.12853	4.0884	3.32298	3.45381	4.52729	3.83462	2.64701	2.49766	1.57944
AKAP1	21.552	18.0305	20.138	22.0638	20.0269	21.1665	21.1326	21.4733	22.6514
AKAP10	6.87612	5.68006	6.16784	7.13687	7.87212	7.0402	6.02556	5.73769	6.54641
AKAP11	6.67494	5.87407	6.3989	4.81757	4.55533	4.54184	3.99179	4.34357	4.6919
AKAP12	18.9599	17.0672	18.8128	15.901	17.0362	17.2369	20.6367	20.4623	19.1652
AKAP13	4.64716	4.0554	3.83019	4.39854	4.54191	4.31912	3.40906	3.39188	4.53361
AKAP14	0	0	0	0	0	0	0	0	0.178087
AKAP17A	6.22008	5.30889	5.05421	8.16963	7.80674	7.50673	7.45216	8.16322	9.24825
AKAP2	4.76518	4.54284	4.41643	5.65148	6.08245	6.16937	5.57515	5.02839	5.05218
AKAP3	1.23945	1.10066	1.17372	0.335347	0.365437	0.418049	0.147005	0.119776	0.0518255
AKAP4	0	0	0	0	0	0	0	0	0
AKAP5	1.24173	1.35529	0.973854	3.8013	3.56177	4.01787	1.22322	1.08266	1.23308
AKAP6	0.714327	0.644526	0.744776	0.586793	0.637994	0.638615	0.745562	0.741032	0.744786
AKAP7	4.46713	4.04617	4.22319	3.4433	3.90115	3.88366	4.696	3.96282	3.96463
AKAP8	10.0084	8.43925	8.95267	9.09736	8.00835	9.24486	6.41568	6.953	7.73882
AKAP8L	32.4655	29.925	29.7368	35.0253	34.1527	31.5893	36.3934	36.4848	36.687
AKAP9	10.3721	9.41089	10.3068	11.4256	10.0517	10.3347	8.85208	10.1175	9.40085
AKIP1	12.2362	14.7242	10.7925	10.5265	9.98889	8.97042	11.0823	14.0995	12.5793
AKIRIN1	32.1135	28.1707	31.1124	25.3411	25.1793	23.6779	26.5454	25.4453	27.7388
AKIRIN2	36.233	28.5153	30.2407	21.5039	21.0489	20.12	14.9572	14.4771	19.9301
AKNA	5.48939	4.45706	4.26494	1.1817	1.23098	1.14273	0.791119	0.947849	1.25657
AKNAD1	0	0	0.0346142	0.0332092	0	0	0	0	0
AKR1A1	30.0076	27.3045	25.0344	32.8577	28.4853	23.8106	33.8647	31.3529	37.843
AKR1B1	128.106	118.784	102.255	113.503	105.54	88.7757	103.739	98.7672	109.398
AKR1B10	0	0	0.0674361	0	0	0.0669103	0.0658806	0	0.0581106
AKR1B15	0	0	0	0	0	0	0	0	0
AKR1C1	0	0	0	0	0	0.0396555	0.117136	0	0
AKR1C2	0	0	0	0	0	0.0140835	0.0138667	0	0
AKR1C3	0	0	0	0.095489	0	0	0	0	0
AKR1C4	0	0	0	0	0	0	0	0	0
AKR1D1	0.0368255	0	0	0	0.0341237	0	0	0	0
AKR1E2	0	0	0	0	0	0	0	0	0
AKR7A2	17.8413	16.6035	14.3638	15.1009	13.4346	12.1911	12.6292	13.5191	14.8362
AKR7A3	0.424076	0.736439	0.543685	0.458955	0.471556	0.674307	0.088524	0.450793	0.468501
AKT1	37.0239	31.1761	32.2208	27.5012	24.3381	22.2665	25.6305	25.9574	30.2492
AKT1S1	28.631	23.8622	26.5856	23.5627	25.7837	23.4845	15.2874	13.4907	17.9115
AKT2	14.8485	12.4596	11.0019	10.6596	11.2522	10.5412	8.33194	9.59344	12.3053
AKT3	12.5302	10.7511	10.7955	17.7634	19.0864	19.3154	26.5429	27.2993	27.9418
AKTIP	7.28901	8.32019	9.3694	0	6.23875	5.50639	0	5.77342	0
ALAD	7.00821	5.2572	7.06876	7.08513	6.71189	6.33004	4.94825	4.96494	4.95339
ALAS1	17.8296	16.6068	17.5779	22.4124	20.3703	18.2029	18.2919	17.4263	19.9312
ALAS2	0	0.055672	0.102913	0.0555124	0	0.153166	0	0.0545252	0
ALB	0.0859329	0.0466339	0	0.0930005	0.0796282	0	0.0448452	0.0456733	0
ALCAM	17.2845	15.8227	16.5214	18.3491	18.3167	18.5626	19.3101	20.2212	20.1201
ALDH16A1	6.70461	6.04084	5.42272	3.86054	3.10936	2.37134	3.02899	2.95638	4.03546
ALDH18A1	45.8353	44.5602	45.0297	48.8881	48.9817	46.2335	48.1485	51.0847	46.2609
ALDH1A1	0.202703	0.352008	0.259874	0.526499	0.60106	0.472722	0.12694	0.129284	0.26126
ALDH1A2	20.3852	19.967	19.7512	30.0797	33.3914	30.149	31.1888	29.9461	28.584
ALDH1A3	2.24235	2.37803	1.94699	1.8786	1.8454	2.1116	1.67448	1.66476	2.07662
ALDH1B1	14.1726	13.3557	14.7492	13.3506	12.9626	12.5899	6.13418	6.37761	7.29883
ALDH1L1	0.309565	0.205367	0.377025	0.100508	0.190754	0.218217	0.230405	0.134091	0.351962
ALDH1L2	24.9155	22.6713	24.3657	8.75543	8.00587	7.82842	14.2871	14.697	13.7847
ALDH2	30.2607	29.5634	28.116	28.6215	26.4042	23.6103	35.5896	36.6819	36.6695
ALDH3A1	0.615595	0.18203	0.478247	0.302662	0.207227	0.059258	0.175048	0.11885	0.257464
ALDH3A2	13.9408	14.2054	12.6437	18.5335	16.7748	16.8243	15.4275	14.0728	14.1962
ALDH3B1	0.208755	0.542806	0.557569	0.416396	0.356524	0.285497	0.16063	0.163596	0.177107
ALDH3B2	0	0	0	0	0	0	0	0	0
ALDH4A1	2.74168	2.50635	2.18957	3.49784	2.80851	2.26429	2.13906	1.81036	2.31197
ALDH5A1	8.82636	7.5711	7.90889	6.60572	6.7607	7.26158	6.47276	6.73032	7.14285
ALDH6A1	8.28722	7.55893	7.0512	7.06662	7.18816	6.46595	9.41735	8.63074	8.70308
ALDH7A1	27.9511	28.3761	28.3774	21.0576	19.0737	19.1217	26.6108	28.3529	25.2839
ALDH8A1	0.640645	0.391122	0.470557	1.81581	1.48027	1.95244	0.459703	0.550299	0.184311
ALDH9A1	32.4899	31.9027	30.2192	38.0577	36.6941	34.8863	42.3682	40.3876	37.125
ALDOA	518.276	495.161	421.204	989.236	822.752	749.142	939.629	977.739	996.492
ALDOB	0	0.0428702	0.0843985	0	0	0	0	0.0419871	0.0363637
ALDOC	5.70716	5.40354	4.15139	20.8294	17.3843	17.7633	14.2581	17.8129	16.5451
ALG1	4.74888	5.57244	4.29525	3.64914	3.64575	3.00845	1.15669	0.97791	1.46691
ALG10	5.04212	5.32592	4.50508	3.71908	2.8645	3.45188	2.81925	3.01487	3.59197
ALG10B	6.89149	5.55361	6.43037	2.58981	2.57534	2.95442	2.66445	3.01569	3.2535
ALG11	4.6328	4.49445	3.95559	3.72799	2.98674	3.26859	1.17424	1.61408	1.35251
ALG12	11.6946	9.04746	7.65213	8.36462	8.53053	7.03483	7.77127	7.82874	8.34488
ALG13	20.3335	19.5726	20.9301	15.2955	15.0649	15.5916	11.837	14.7629	14.415
ALG14	11.5584	10.6968	10.6948	13.0674	10.9973	8.09531	6.13961	6.36268	7.12566
ALG1L	11.1347	14.4548	9.48571	3.15046	3.91132	4.93731	2.88641	2.70763	3.41699
ALG1L2	0.0575678	0.124963	0	0	0.142251	0.223756	0	0	0.0529986
ALG2	10.2889	9.02796	9.0313	5.75098	6.6608	5.16981	4.98872	5.52529	6.64263
ALG3	19.0533	18.9248	16.2805	19.2552	17.2553	15.413	19.5035	17.1433	21.5936
ALG5	32.8663	29.9945	30.829	27.4555	20.0341	21.1626	19.654	22.3337	18.9412
ALG6	16.4799	14.0387	15.121	11.4805	11.7418	12.1845	6.96693	6.99253	8.05766
ALG8	37.2346	36.8633	32.2474	26.107	25.189	22.7089	19.6663	19.0726	20.3853
ALG9	7.58792	6.32307	6.30427	4.47354	3.63095	4.44254	6.38179	6.11407	7.25638
ALK	0	0.0156979	0.0463568	0	0	0.0153318	0	0.0153746	0
ALKBH1	6.19188	5.88035	5.74895	7.53878	7.75259	7.73573	4.5777	4.77976	4.10567
ALKBH2	25.3286	24.222	22.5746	28.7144	31.5737	22.7918	24.7599	21.3877	25.4241
ALKBH3	24.2042	24.0344	25.0681	21.5272	19.1476	18.1513	11.3547	13.2751	9.83775
ALKBH4	5.30397	4.67463	4.43413	4.32396	3.89655	2.66848	2.8969	3.13379	3.4043
ALKBH5	21.6775	17.5132	16.5136	34.5438	34.8755	29.4293	37.4255	37.0193	42.1897
ALKBH6	7.30138	8.25789	6.5423	5.97757	6.00337	4.25142	3.59975	2.91289	5.92144
ALKBH7	5.4612	5.50397	3.91751	8.0212	4.91594	4.54858	6.35143	5.97112	7.11066
ALKBH8	5.91881	6.15805	6.10937	8.52335	9.18978	9.16535	2.96035	2.89583	2.35851
ALLC	0.212651	0.0769342	0.0757301	0	0	0	0	0	0
ALMS1	5.18153	5.51911	5.17509	4.74267	4.36083	4.28017	4.78963	5.14907	5.32215
ALOX12	0.325984	0.309583	0.391806	0.396894	0.151034	0.0863892	0.127589	0.0433152	0.112542
ALOX12B	0.0763801	0	0.122403	0.123993	0.106164	0.040483	0.15944	0.040596	0.140635
ALOX15	0.0707654	0.0384029	0.0756037	0.0765855	0.0983603	0.187536	0.11079	0.112835	0.0651487
ALOX15B	0	0	0.112003	0	0	0.0406425	0.120051	0	0.0666564
ALOX5	0.562106	0.392198	0.986597	0.217263	0.433163	0.425611	0.20953	0.288831	0.517491
ALOX5AP	0	0.136244	0	0	0	0	0	0.133438	0
ALOXE3	0.492335	0.251463	0.264147	0.532827	0.536722	0.644694	0.3325	0.0923563	0.666556
ALPI	0	0	0	0	0	0	0	0	0
ALPK1	2.77167	2.43613	2.30817	2.06238	2.03348	2.11856	1.21235	1.22912	1.30184
ALPK2	0.518808	0.603313	0.343125	0.0802111	0.103017	0.052377	0.103142	0.0656539	0.102349
ALPK3	0.0981648	0.0532719	0.0436985	0.0708256	0.0379011	0.0346862	0.0256143	0.00869577	0.0753112
ALPL	1.64607	1.6201	1.2838	2.38187	2.10153	1.7486	2.37823	1.9226	2.18895
ALPP	0	0.0172068	0.0169375	0	0	0	0	0	0
ALPPL2	0.0383237	0.0207974	0.020472	0	0	0	0	0.0407381	0.0705638
ALS2	8.16327	6.63753	7.40786	5.66597	6.32723	5.39749	6.70073	6.19651	7.1383
ALS2CL	0.534021	0.488117	0.381287	0.62996	0.708494	0.669158	0.381362	0.515065	0.593857
ALS2CR11	0.015934	0	0.0306773	0.0172445	0.0147649	0.0337813	0	0.059584	0
ALS2CR12	0.177166	0.14943	0.17806	0.271438	0.102958	0.0588906	0	0	0.102291
ALX1	2.584	2.54163	2.32931	3.9326	2.91819	4.02311	4.21404	3.60516	3.19665
ALX3	2.89741	2.17135	2.8744	1.34387	2.10951	1.97445	1.65606	2.19996	1.96882
ALX4	2.73245	2.11576	2.74127	1.19009	1.6674	1.67786	0.956441	0.779282	1.15042
ALYREF	71.1971	75.2526	74.8439	86.9556	79.7652	72.0428	60.4681	66.0116	63.7797
AMACR	3.67969	4.04065	3.35639	2.68392	3.76977	2.89469	2.32665	2.81391	2.53965
AMBN	0	0	0.0521735	0.0528511	0.316762	0	0.05097	0.0519112	0.134876
AMBP	0.143041	0	0	0	0	0	0	0	0
AMBRA1	7.66618	6.49817	6.49802	6.42809	6.17313	4.66389	5.43967	5.70016	6.04984
AMD1	52.8749	44.5403	47.293	50.1406	48.3111	46.3259	33.9006	33.7492	38.6182
AMDHD1	0.454403	0.197276	0.33983	0.491776	0.168426	0.578023	0.142282	0.0966061	0.125501
AMDHD2	2.29049	2.14069	2.2943	1.51487	1.29704	2.22568	0.59759	0.405798	0.644312
AMELX	0	0	0	0	0	0	0	0	0
AMELY	0	0	0	0	0	0	0	0	0
AMER1	1.67017	1.57027	1.29565	2.23352	2.84883	2.26663	0.83274	0.870734	0.979369
AMER2	0.0360103	0.078168	0.0384723	0.048715	0.183526	0.171776	0.159736	0.105267	0.0828803
AMER3	0	0.0159469	0	0	0	0	0	0	0
AMFR	35.8225	30.5828	31.0285	21.9978	22.5444	21.218	35.785	36.4183	35.2143
AMH	1.54889	1.05069	1.03425	3.19541	3.94695	2.61676	0.303117	0.205809	0.980345
AMHR2	1.33481	1.45758	0.745875	0.786536	0.79939	0.57294	0.867701	0.716248	1.21002
AMIGO1	2.01309	1.47062	1.2408	1.34071	0.968569	1.47735	1.09096	0.823043	0.784091
AMIGO2	1.32179	0.934166	0.724786	0.598814	0.537925	0.977547	0.660878	0.294081	0.565903
AMIGO3	3.35975	3.26811	3.25083	2.16106	2.11466	2.35192	0.363899	0.606467	0.729501
AMMECR1	6.30706	4.96497	5.04898	5.93263	6.90889	6.15059	2.08158	2.16318	2.54684
AMMECR1L	11.5926	8.12047	8.94396	7.72924	8.26966	7.36605	6.24412	6.48593	7.51292
AMN	0	0	0.0693859	0	0	0.0688449	0	0	0
AMN1	5.25963	5.33728	5.39611	8.06241	8.19579	7.50059	7.5578	7.28393	5.09989
AMOT	55.2179	49.9155	58.8423	89.124	90.8631	90.6293	46.8554	48.0505	49.5357
AMOTL1	8.47646	7.92369	8.21276	7.4523	8.62546	8.32235	8.94482	10.1141	10.4175
AMOTL2	4.1065	3.64485	3.6658	3.81217	3.2302	3.23093	6.74886	6.4411	9.10695
AMPD1	0.160308	0.130402	0.171268	0	0	0	0	0	0.0367961
AMPD2	9.47474	8.5568	8.20855	13.1004	13.9504	12.672	11.2681	11.6028	16.6637
AMPD3	0.57328	0.527506	0.32138	0.321704	0.492971	0.269816	0.265664	0.393672	0.29824
AMPH	2.74833	2.39864	2.78488	3.21968	2.57295	2.613	3.90354	3.97501	3.73008
AMT	4.14471	3.3794	3.98338	2.03427	1.71785	2.1021	3.06531	2.74319	3.04757
AMTN	0	0	0	0	0	0	0	0	0
AMY1A	0.286836	0.117878	0.145786	0.0753463	0.046449	0.100369	0.0988239	0.0414436	0.0914416
AMY1B	0	0	0	0	0	0	0	0	0
AMY1C	0	0	0	0	0	0	0	0	0
AMY2A	0.366286	0.303819	0.378603	0.193371	0.160048	0.3283	0.0745956	0.0443176	0.230292
AMY2B	2.36175	1.57662	2.34223	0	0	0	0	0	1.52638
AMZ1	0	0	0.0234575	0	0.0203455	0.0465492	0	0.0466792	0.0202136
AMZ2	83.3992	74.6201	76.8604	75.192	68.7744	64.9399	78.2274	78.6485	71.8401
ANAPC1	18.3692	17.1964	17.6732	16.2403	16.8652	16.2401	13.3667	12.9269	13.0437
ANAPC10	0	0	0	0	0	0	0	0	0
ANAPC11	37.5871	30.6036	25.0001	41.915	35.243	23.601	27.1821	25.8828	36.0661
ANAPC13	37.7933	29.7034	30.3037	25.454	28.2215	26.3494	21.7471	23.2893	23.524
ANAPC15	0	0	0	0	0	34.8469	0	0	0
ANAPC16	29.9666	27.2825	26.083	16.3368	13.1048	13.9901	19.6953	18.6693	22.0322
ANAPC2	8.33186	6.63919	5.85922	6.27774	6.25464	5.51541	2.23826	2.7654	3.88382
ANAPC4	7.53767	8.10388	8.24295	9.42742	9.94983	10.2476	6.75397	6.95428	6.83664
ANAPC5	52.8889	51.0878	51.3767	63.2959	62.8304	61.7088	37.9925	37.548	37.403
ANAPC7	28.6577	27.5714	30.0299	27.9271	32.2356	27.2803	15.6331	14.6385	15.4003
ANG	6.50976	4.80135	4.38283	7.08667	5.01781	4.88908	11.9459	9.07033	6.71266
ANGEL1	7.9458	6.6751	6.40277	7.23897	8.04921	6.63837	6.70019	6.7762	8.493
ANGEL2	10.9714	9.36008	10.6102	9.59448	8.26316	9.53473	5.74276	5.68288	6.75394
ANGPT1	0.0262216	0	0.0280144	0.142215	0.145868	0.139297	0.0273682	0.0672219	0.0969612
ANGPT2	0	0	0	0	0	0	0	0	0
ANGPT4	0	0	0	0	0	0	0	0	0
ANGPTL1	0	0.199398	0.0560791	0.113615	0.0486392	0.111284	0.0547856	0.111594	0.0241621
ANGPTL2	0.104169	0.0565304	0	0	0.0482633	0	0	0	0
ANGPTL3	0.0638768	0.0346646	0.17061	0	0	0.0677121	0.20001	0.135802	0.147017
ANGPTL4	0.166033	0.317534	0	0.119793	0.051284	0.0586674	0	0	0.0509517
ANGPTL5	0	0.0440214	0	0	0	0	0	0	0
ANGPTL6	0.114451	0	0	0.158219	0.132287	0.13908	0.205608	0.403658	0.327156
ANGPTL7	0.042079	0.137012	0.044956	0	0.116975	0.0446055	0	0.04473	0
ANGPTL8	0.131959	0	0	0	0	0	0.275457	0.140272	0.24297
ANHX	0	0	0	0	0	0	0	0	0
ANK1	2.57305	2.01136	2.19867	0.81105	0.837403	0.689267	0.727172	0.95139	1.08339
ANK2	6.70957	6.77062	7.10831	5.45996	5.44281	4.90581	3.87835	3.53796	3.83559
ANK3	4.5279	4.47541	4.14764	4.59374	4.01234	4.74045	3.1187	3.1132	3.16422
ANKAR	0.0832753	0.203363	0.0889689	0.473153	0.462994	0.37517	0.0651875	0.132782	0.0383328
ANKDD1A	0.452515	0.753081	0.805756	0.55503	0.64295	0.479684	0.472302	0.513091	0.722104
ANKDD1B	0.0747507	0.162262	0.119792	0.242696	0.0692664	0.237716	0	0	0.0344088
ANKEF1	1.62121	2.26893	2.31133	1.78889	1.86954	1.88103	0.862611	0.775182	1.07418
ANKFN1	0.0394987	0	0	0.0427473	0.0732016	0	0	0	0.0363637
ANKFY1	10.8389	9.59284	9.90156	7.84328	8.86175	7.84731	3.69217	4.86651	5.3379
ANKH	5.97974	4.98054	5.21851	3.81655	3.63312	3.69181	3.97792	4.07466	4.51703
ANKHD1	16.4745	13.5401	15.8396	16.2728	15.3579	15.5867	29.4713	35.1537	29.0307
ANKHD1-EIF4EBP3	7.73824	8.22126	7.82804	7.88628	9.29847	8.49897	3.63807	2.95658	4.21848
ANKIB1	6.83177	4.87312	5.52993	6.05376	6.04028	5.26544	3.16046	3.61523	4.28457
ANKK1	0.112558	0.0814439	0.0801693	0	0.0347667	0.0397721	0	0	0.0345415
ANKLE1	0.743574	0.517551	0.645473	0.378699	0.296668	0.370233	0.0664037	0.101445	0.0267951
ANKLE2	18.8165	16.9744	16.5336	14.3081	15.6886	15.1661	15.8741	18.041	18.3515
ANKMY1	1.66581	1.11979	1.31216	1.30645	0.567607	0.972326	0.82487	0.841864	1.06342
ANKMY2	8.54801	8.62943	8.89317	11.3113	12.1753	11.0793	9.93475	10.3166	9.65653
ANKRA2	6.2955	6.54617	5.40896	5.47921	5.01773	5.74013	4.08951	4.58621	5.67423
ANKRD1	5.60581	5.92278	7.10211	0.429513	0.229847	0.315525	6.31694	6.64453	5.11521
ANKRD10	17.9322	15.2023	16.158	26.7357	22.1228	25.7948	29.3922	31.0944	32.4963
ANKRD11	19.3111	16.9125	18.3174	8.92863	9.77798	9.15172	8.80284	9.75079	9.05717
ANKRD12	2.6035	2.1912	2.34321	3.74998	3.47084	3.81969	2.36843	2.59674	2.45969
ANKRD13A	16.9766	13.7101	14.8235	12.5048	12.3194	12.9176	10.6635	9.91657	11.1388
ANKRD13B	3.87065	3.88035	3.25141	6.33146	5.96866	5.95099	5.79773	6.12464	7.39889
ANKRD13C	11.0248	10.3983	10.2527	11.3237	11.5841	11.4316	9.06149	9.22882	9.49973
ANKRD13D	4.48928	4.72482	4.74776	4.07628	4.91626	3.46096	4.78179	4.50799	6.46139
ANKRD16	0	0	0	0	0	0	0	0	0
ANKRD17	19.8134	18.1802	20.0967	21.6557	21.4726	21.1752	13.4263	13.4902	13.9994
ANKRD18A	3.6606	3.55555	4.53396	4.02881	4.48438	4.51177	7.16212	7.94072	7.357
ANKRD18B	3.22499	2.89677	4.50158	4.06525	4.17916	4.59746	6.8094	6.05512	4.62986
ANKRD2	0	0.158221	0	0	0.0675413	0	0	0	0
ANKRD20A1	0.410757	0.330634	0.493531	0.284237	0.226958	0.423733	0.627093	0.70093	0.392315
ANKRD20A2	0.313452	0.0858313	0.507699	0.255425	0.206389	0.376831	0.654742	0.724373	0.246502
ANKRD20A3	0.0709731	0.298512	0	0.115095	0.0985646	0.0751963	0.0740756	0.149482	0.380762
ANKRD20A4	0.507441	0.536387	0.46435	0.379648	0.410924	0.399923	1.11453	1.13042	1.07245
ANKRD22	0	0	0	0	0	0	0	0	0
ANKRD23	0.479739	0.881165	0.70967	0.718886	0.512933	0.704137	0.4622	0.784558	0.883324
ANKRD24	0.826038	0.597697	0.833486	0.558735	0.403979	0.705372	0.455028	0.780514	0.697102
ANKRD26	4.93477	5.23898	5.55751	5.18079	5.02956	5.4568	4.87024	5.50072	4.52998
ANKRD27	7.94538	7.27964	7.3421	11.6364	13.4054	12.5352	9.84367	10.0474	10.3926
ANKRD28	13.3681	12.0111	12.3662	10.3878	10.5327	11.2184	5.69028	5.33493	6.77604
ANKRD29	1.47261	1.24635	1.01284	0.981258	0.978372	1.2665	0.725002	0.79282	0.633817
ANKRD30A	0	0	0	0	0	0	0	0	0
ANKRD30B	0	0	0	0	0	0	0	0	0
ANKRD31	0.6163	0.473129	0.449664	0.16268	0.195004	0.159342	0.031378	0.0798936	0.0830318
ANKRD33	0.050206	0	0	0	0	0	0	0	0
ANKRD33B	1.45927	1.77139	1.83597	1.10134	1.30773	0.956626	1.27257	1.22463	1.38764
ANKRD34A	0.463253	0.335196	0.302455	1.86615	1.97939	1.90971	0.456648	0.492438	0.450178
ANKRD34B	1.01075	0.790876	0.652935	1.32283	1.63359	1.37044	0.588806	0.774585	0.908884
ANKRD34C	0.0167955	0	0	0	0.0311264	0.0178039	0	0	0
ANKRD35	0.0277675	0.0329583	0	0	0.0281384	0.0321896	0.0316942	0	0
ANKRD36	3.09291	3.35247	3.69384	4.51677	3.5543	4.56661	3.65767	4.38215	4.13616
ANKRD36B	3.16048	3.13212	3.37737	3.50984	3.00423	3.63284	3.42079	4.13938	4.06748
ANKRD36C	1.67062	1.51941	2.34699	2.3417	1.74951	2.51054	2.45137	2.88109	2.84597
ANKRD37	0	0	0	0	0	0	25.8373	34.049	32.6994
ANKRD39	10.2858	8.40728	10.7177	6.5966	6.23644	4.98055	7.15705	8.50407	9.35251
ANKRD40	23.4367	21.3724	23.7238	16.2526	15.8217	16.5522	11.1651	12.5781	13.5609
ANKRD42	4.3655	3.81921	3.32364	3.73839	2.61161	3.1335	1.73832	2.31929	2.59829
ANKRD44	1.39668	1.06436	1.23819	0.755778	0.867399	1.29288	1.03937	1.60273	1.3239
ANKRD45	0.106708	0.0386056	0.0760027	0	0	0	0	0	0
ANKRD46	14.7314	12.4443	12.4013	10.2189	10.0593	10.4608	9.2803	10.2636	9.67326
ANKRD49	13.7842	12.2152	13.072	9.55416	8.18039	9.13923	6.51993	8.72571	7.462
ANKRD50	3.41606	2.73434	3.2146	3.80062	4.02015	3.95074	3.80047	3.70802	4.47905
ANKRD52	9.35357	7.14689	8.53068	5.60012	5.60205	5.58415	3.91802	4.50845	6.15766
ANKRD53	0.147243	0	0.104873	0.106235	0.0879388	0.0520278	0	0	0.0903706
ANKRD54	15.0571	14.2304	13.3147	11.06	10.1316	8.59445	7.80585	8.32295	10.6058
ANKRD55	0	0	0	0	0.035419	0.0405183	0	0	0
ANKRD6	0	3.34175	3.08802	3.09512	2.48106	3.58432	3.65378	4.096	4.39563
ANKRD60	0	0	0	0	0	0	0	0	0
ANKRD61	0.937417	0.78264	0.770392	1.71687	0.735004	0.840824	0.677359	0.689867	1.12856
ANKRD62	0	0.00700428	0	0	0	0	0	0	0
ANKRD63	0.524716	0.37967	0.490518	0.283936	0.303887	0.208583	0.0684576	0.162684	0.261662
ANKRD65	0.123049	0.131794	0	0.665847	0	0.391312	0.321074	0.0654007	0.223582
ANKRD66	0	0	0	0	0	0	0	0	0.0950088
ANKRD7	1.67753	1.15864	1.79223	0.825229	0.9892	1.37411	0.795858	0.810554	0.701994
ANKRD9	1.2357	0.737646	1.05615	2.94213	2.11832	1.96484	4.51406	3.80929	5.91563
ANKS1A	5.91828	4.98397	5.78965	5.34009	5.70872	5.92592	3.95927	4.15366	4.6608
ANKS1B	0	0	0	0	0	0	0	0	0
ANKS3	3.92892	3.98853	3.58247	3.56714	3.56816	4.15686	2.45422	2.23649	3.82912
ANKS4B	0	0	0	0	0	0	0	0	0
ANKS6	7.45437	6.25786	6.2987	6.96549	6.6279	6.36952	3.77864	4.02213	5.09206
ANKUB1	0	0	0	0	0	0	0	0	0
ANKZF1	8.34977	7.82913	8.14577	15.8022	17.7358	17.7815	18.423	21.7216	22.1565
ANLN	23.6621	21.9847	23.323	23.971	29.8778	29.809	31.3901	35.523	29.5558
ANO1	0.0571339	0.165362	0.142427	0.280356	0.158827	0.121129	0.0596322	0.0607334	0.047625
ANO10	8.53184	8.11201	9.01143	9.41521	9.28971	9.00734	9.20308	9.80669	10.1768
ANO2	0.0751625	0.0271443	0	0.0270665	0	0	0.0261031	0.0265852	0.0461061
ANO3	0.0651581	0	0.069613	0.0176293	0	0	0	0	0.0149966
ANO4	0.179153	0.344411	0.260785	0.557427	0.520231	0.491629	0.374092	0.259474	0.337083
ANO5	5.0522	5.12964	4.65757	4.48117	4.45499	4.1753	3.61448	3.58016	3.48702
ANO6	8.56683	8.73559	9.20139	6.73087	7.50052	7.1602	10.4211	9.96885	10.1617
ANO7	0.290529	0.412352	0.286517	0.386984	0.310632	0.426424	0.16328	0.190051	0.288045
ANO8	1.82142	1.25364	1.3764	1.80295	1.89361	2.0956	1.78515	2.10145	2.82202
ANO9	0	0	0.0350945	0	0	0	0	0	0.0604828
ANOS1	0	0	0	0	0.0132947	0	0.0299494	0.0305024	0
ANP32A	96.9974	89.78	94.1782	109.804	104.532	113.199	102.312	101.259	89.1915
ANP32B	194.294	190.246	215.289	212.092	188.14	192.009	335.991	309.653	262.681
ANP32C	0.881553	0.57408	1.69529	0.572434	0.816876	0.747586	2.39226	1.87418	0.48695
ANP32D	0	0	0	0	0	0	0	0	0
ANP32E	68.9781	61.5019	66.3361	72.9024	71.9391	78.6526	65.4073	71.3929	67.701
ANPEP	0.101809	0.0276246	0.0815769	0.0550909	0.0707543	0.0539606	0	0.0811668	0.023432
ANTXR1	13.5915	13.1125	14.0927	7.58813	8.59611	8.42889	7.59148	6.73245	6.49753
ANTXR2	2.05333	1.80734	1.87268	1.8699	2.52931	2.342	3.30684	2.48359	2.72828
ANTXRL	0	0	0	0	0	0	0	0	0
ANXA1	11.0834	12.3875	13.1099	1.21378	0.978118	1.18887	8.46946	7.64405	7.53131
ANXA10	0.0707121	0	0	0	0	0	0	0	0
ANXA11	27.3742	24.8416	25.4739	22.0223	22.7756	20.953	23.9224	21.9402	24.7464
ANXA13	0	0	0	0	0	0	0	0	0
ANXA2	102.387	101.731	103.546	67.0624	65.5622	62.1675	127.585	129.595	112.777
ANXA2R	0.165622	0.0898794	0.0884727	0.53773	0.690617	0.263349	0.259296	0.264084	0.533667
ANXA3	7.20772	6.94624	6.43923	3.16056	2.87884	3.22745	6.09614	6.27476	6.92166
ANXA4	10.1017	9.63652	9.72769	9.6089	7.72355	7.39495	7.42298	7.65636	7.5484
ANXA5	177.616	185.075	187.203	215.23	208.124	202.167	240.921	250	205.529
ANXA6	23.2417	22.1701	22.193	47.7225	46.6416	42.5043	39.0324	38.2721	36.9
ANXA7	37.7672	34.2411	36.3241	24.465	24.9012	22.6639	25.6316	27.2871	26.2443
ANXA8	0	0.0190024	0.018705	0	0	0	0	0	0
ANXA8L1	0	0.0460696	0.016499	0	0	0	0	0	0
ANXA9	0.813212	0.529575	0.810891	1.11479	1.75828	1.20685	0.735602	0.633926	1.19787
AOAH	0.164214	0.40102	0.350883	0	0.0760832	0	0.171395	0.0436399	0.264566
AOC1	0	0	0	0	0	0	0	0	0
AOC2	1.9611	1.16844	1.4689	1.65932	1.49291	1.58748	0.716189	0.606443	0.919135
AOC3	0.881812	0.565688	0.506744	1.34432	1.29902	1.26565	0.335282	0.213545	0.258239
AOX1	0.0370816	0.0201234	0.0396169	0	0	0	0	0	0
AP1AR	12.4272	10.882	12.0289	9.41101	10.2976	9.83704	6.33292	7.20867	6.6614
AP1B1	37.9996	31.7106	31.7845	26.4116	27.3411	24.2303	23.7178	23.2812	27.0002
AP1G1	20.0152	17.4363	18.7019	14.8413	15.9514	16.2453	8.64574	10.9119	11.3235
AP1G2	25.2183	15.9827	22.0921	19.3711	11.8706	12.7853	13.1048	13.043	22.0885
AP1M1	22.81	20.0182	18.3098	16.7957	16.6748	15.3555	14.097	15.4851	17.6937
AP1M2	0.170115	0.184635	0.242445	0.0613308	0.0525122	0	0.177541	0.0602401	0.261201
AP1S1	23.3314	21.9174	19.7694	22.8995	25.8691	21.2357	20.9928	23.604	25.0349
AP1S2	23.3125	19.5845	22.07	20.2467	17.3355	18.8199	27.6439	28.0882	27.305
AP1S3	4.66431	3.84695	2.94799	2.52396	2.58898	2.47218	2.72334	3.01908	3.39064
AP2A1	14.5506	12.3258	12.2656	15.2312	14.8247	14.0311	16.4537	15.0197	18.4952
AP2A2	18.5824	14.651	14.6524	13.5431	12.9649	11.3006	13.6782	14.1181	15.4574
AP2B1	34.116	29.8874	30.4908	34.1174	37.8781	35.0354	52.1758	52.4488	52.0795
AP2M1	117.329	108.861	102.439	85.5039	85.253	75.3059	96.2318	93.0481	95.7498
AP2S1	96.4403	104.596	73.8649	71.7732	61.2513	57.4346	61.9996	72.1437	76.7702
AP3B1	15.4437	16.4391	16.4996	18.1748	18.0844	18.2142	16.8832	16.1735	16.5771
AP3B2	2.30139	1.8898	1.6742	1.4944	1.70625	0.975595	0.693918	0.951369	1.41259
AP3D1	29.5367	25.5771	25.4985	28.4451	28.3637	26.641	22.0481	23.1236	27.5775
AP3M1	21.8381	20.5957	19.6688	21.2672	21.0907	21.569	20.1795	21.3732	21.0995
AP3M2	7.82613	6.65002	8.69125	11.7017	10.8541	11.3524	9.86112	10.8094	9.69352
AP3S1	50.2221	51.7626	53.3685	50.5632	44.3352	45.77	73.9429	69.6761	61.9687
AP3S2	0	0	0	3.30599	3.24582	5.69213	2.55824	2.94524	2.93259
AP4B1	5.75911	4.7727	4.94048	10.0126	11.007	10.8385	2.72421	2.61685	3.55679
AP4E1	3.8714	3.75191	3.98608	2.7136	2.14581	2.50672	1.45158	1.49259	1.48967
AP4M1	0	0	0	0	0	0	0	0	0
AP4S1	2.62516	2.48192	2.44587	1.29313	0.893669	1.12871	0.464215	0.646861	0.757208
AP5B1	6.00765	4.868	5.14351	2.7907	3.25688	2.80615	2.17601	2.47426	2.90431
AP5M1	7.76837	8.29947	9.66115	5.64866	6.66177	4.79289	2.72381	3.1611	2.96128
AP5S1	4.80252	5.05299	4.38591	2.78601	1.97882	2.15444	1.08586	0.931296	1.99692
AP5Z1	2.82065	2.18416	2.0883	1.78517	1.83418	1.59117	0.516489	0.596163	1.10856
APAF1	7.75581	6.57856	6.9627	6.42993	6.15411	6.16006	5.76213	6.35802	6.63058
APBA1	0.961783	0.805277	0.954145	0.386614	0.356488	0.305859	0.27247	0.365134	0.252984
APBA2	6.35165	6.10915	5.62734	5.39305	4.21087	4.95396	3.93451	3.45824	3.73195
APBA3	1.94335	2.64583	1.87198	2.48026	2.74778	2.4886	1.88761	2.43571	3.10214
APBB1	18.7267	16.4766	15.8455	17.6721	17.4117	15.2901	15.7485	16.4475	20.3131
APBB1IP	0	0	0	0	0	0.0382329	0	0	0
APBB2	2.66799	2.02496	2.3516	1.98616	2.2134	1.83281	1.32453	1.50861	1.58592
APBB3	5.19358	3.96815	4.01431	5.15122	4.79051	4.17616	3.09061	3.60664	3.49419
APC	5.80515	5.49522	5.44255	6.27302	6.68886	6.5663	1.85061	2.23815	2.07342
APC2	0.176212	0.200816	0.18826	0.286058	0.269419	0.205472	0.165526	0.149851	0.146004
APCDD1	0.930414	1.1714	0.874744	0.523607	0.758694	0.670668	0.271908	0.395612	0.239839
APCDD1L	0	0	0.087337	0.0294904	0	0	0	0	0
APCS	0	0	0	0	0	0	0	0	0
APEH	23.4307	22.2984	22.0412	27.8861	28.1742	26.7677	25.4772	26.7694	26.6
APELA	0	0	0	0	0	0	0	0	0
APEX1	81.574	82.8031	81.9843	119.138	112.511	102.64	88.8525	97.1296	86.3166
APEX2	15.9247	15.4195	14.9798	10.5517	10.4972	9.3509	8.86778	10.3641	11.2841
APH1A	46.1949	38.1151	40.8803	43.2967	46.5738	44.3514	44.0417	41.0599	45.0826
APH1B	2.92386	3.12571	3.19422	1.7844	1.44634	1.77109	1.10137	1.26192	1.27506
API5	62.5894	54.0017	56.021	48.8074	49.4789	49.0268	38.7017	40.5225	40.069
APIP	45.1846	42.5628	42.7112	50.1207	43.7745	48.6169	52.6124	57.97	46.3454
APITD1	15.5607	15.273	11.2357	11.6963	6.51669	9.324	7.05928	7.25096	7.58441
APITD1-CORT	0	0	2.7031	0	1.12382	0	1.03557	1.2857	0
APLF	1.63615	1.54077	1.2596	0.989516	0.869532	1.04573	0.703167	0.869612	0.620235
APLN	0.377615	0.315267	0.527566	0.660163	0.56524	0.523453	0.24254	0.185264	0.133709
APLNR	0	0	0	0	0	0	0	0	0
APLP1	19.1281	15.2435	13.3938	9.82435	11.2902	8.91377	10.2842	11.6225	14.3305
APLP2	114.613	109.298	110.436	94.653	100.301	96.183	144.418	153.265	140.915
APMAP	38.7776	35.3327	34.2218	26.5178	25.3262	24.5436	26.755	28.0818	26.7648
APOA1	0.121021	0.131351	0.129295	0.0972521	0.112142	0	0	0	0.22283
APOA2	0	0	0.353357	0	0	0.350602	0	0	0
APOA4	0	0	0	0	0	0	0	0	0
APOA5	0	0	0	0	0	0	0	0	0
APOB	0	0	0	0	0	0	0	0	0
APOBEC1	0	0	0	0	0	0	0	0	0
APOBEC2	0.430068	0.26673	0.196917	0.265965	0.0569308	0	0	0.0653089	0.169686
APOBEC3A	0	0	0.316624	0.481114	0	0.589087	0	0	0.414106
APOBEC3A_B	0	0	0	0	0	0	0	0	0
APOBEC3B	1.84998	2.08366	1.26691	2.49537	2.00535	2.73832	2.21772	2.6344	2.84616
APOBEC3C	27.1308	22.3752	21.2977	25.9944	19.3283	20.204	32.3769	26.9277	28.4688
APOBEC3D	0.877988	0.745772	0.754492	0.991511	0.548277	0.708144	0.697245	0.446361	0.439294
APOBEC3F	2.12075	1.77141	1.37824	2.43267	2.12816	2.20664	1.62186	1.67259	1.45757
APOBEC3G	0.215523	0.175439	0.143911	0.466497	0.474312	0.0571158	0.224947	0.143188	0.223219
APOBEC3H	1.146	1.35689	0.670219	1.01838	0.561274	1.07059	0.84191	0.555313	1.05882
APOBEC4	0.0340885	0.0739963	0.0364191	0	0	0.108406	0	0.0362361	0
APOBR	0.195549	0.10612	0.0783447	0.0529081	0.0453006	0.129556	0	0.0519672	0.0450071
APOC1	16.6291	16.1684	17.0258	19.4965	13.1619	11.0172	15.1867	16.5719	12.4388
APOC2	0	0	0	0.182019	0.155847	0	0	0	0
APOC3	0	0	0	0	0	0	0	0	0
APOC4	0	0.233689	0	0	0	0	0	0	0
APOD	0.0950277	0.412556	0.406099	0	0	0.100733	0.198366	0.404058	0.349941
APOE	4.3895	3.4469	2.99378	8.52668	7.96293	6.11227	7.30534	4.26549	6.61146
APOF	0	0.0642059	0	0.128044	0	0.0627083	0.123486	0	0
APOH	0.0882323	0	0	0	0	0	0	0	0
APOL1	0	0	0.0719701	0.0729048	0	0	0	0	0
APOL2	5.96048	5.94032	6.2879	4.54318	5.0716	4.1725	2.85624	3.14807	4.00338
APOL3	0	0	0.0488512	0	0	0	0	0	0
APOL4	0	0.0630116	0.0155064	0	0	0	0.0151487	0.0308568	0
APOL5	0	0	0	0	0	0	0	0	0
APOL6	0.0264638	0.0574453	0.0282732	0	0	0	0	0.00937701	0
APOLD1	2.11108	1.86501	1.77725	1.15388	1.13433	1.15114	1.38071	1.36423	1.50871
APOM	0	0	0	0	0	0	0	0	0
APOO	29.7899	34.3816	27.9865	25.5378	23.5583	23.0411	23.344	30.6286	26.0397
APOOL	7.8101	7.18549	7.26743	5.98336	6.10873	6.69147	7.33353	7.707	8.62052
APOPT1	18.7074	18.6206	17.818	20.925	18.7893	18.8966	24.8419	24.3228	21.4459
APP	106.653	99.5674	97.3908	96.5168	91.1118	91.2613	130.592	135.021	125.599
APPBP2	9.03758	8.13135	8.24101	9.17806	9.52295	9.19641	3.24115	3.15297	3.25631
APPL1	19.3488	17.8483	18.2327	13.3823	13.199	13.8139	18.4762	20.1859	18.9708
APPL2	9.16825	7.60058	7.59215	9.31659	8.21355	7.80547	6.61825	6.28826	6.11172
APRT	120.146	109.101	86.8529	131.868	116.631	108.046	90.8509	94.071	122.929
APTX	22.3426	23.1315	21.1961	20.4462	19.4482	19.2715	14.3553	14.8951	15.1516
AQP1	0.432924	0.555309	0.378428	0.255363	0.255285	0.208599	0.186305	0.167345	0.217398
AQP10	0	0	0	0	0	0	0	0	0.101903
AQP11	0.675647	0.537766	0.52935	0.63372	0.166954	0.429728	0.188051	0.287285	0.41468
AQP12A	0	0	0	0	0	0	0	0	0
AQP12B	0	0	0	0	0	0	0	0	0
AQP2	0	0	0	0.0238758	0	0.023386	0	0	0
AQP3	1.27368	1.31511	1.35081	2.50865	2.83137	2.24947	1.64605	1.1591	1.21251
AQP4	0.262239	0.18673	0.168101	0.614442	0.494209	0.389177	0.49267	0.365767	0.395973
AQP5	0	0	0	0	0	0	0	0.057594	0
AQP6	0.0716334	0.12958	0.0382655	0.3101	0.0663778	0.151869	0.112149	0.228439	0.0659478
AQP7	0	0	0	0	0.0670393	0.0898207	0.176877	0	0
AQP8	0	0.0864472	0.0850943	0	0	0.168862	0	0	0
AQP9	0	0	0	0	0	0	0	0	0
AQR	8.55913	7.74793	7.76115	8.05655	8.05614	7.7197	5.42385	6.38414	5.84362
AR	0.0555379	0.0842605	0.059335	0.0840189	0.0926132	0.0587822	0.0116175	0.011832	0.0511298
ARAF	19.0725	14.0773	16.265	12.9291	14.0505	11.0403	14.8268	14.542	19.0356
ARAP1	10.2084	8.22451	8.46437	8.58404	7.83742	7.65032	7.45576	8.96004	10.4221
ARAP2	1.13883	1.04997	1.04662	1.53731	1.91766	1.50577	1.49537	1.4579	1.72486
ARAP3	1.47338	0.808976	1.05558	0.6941	0.963725	0.698233	1.23024	1.16083	1.43622
ARC	0.415654	0.381728	0.273276	1.21111	1.09622	1.01679	1.76869	1.9373	2.64921
ARCN1	59.9107	54.8486	55.0996	49.3618	50.2523	48.0647	61.9307	64.81	61.705
AREG	0.0820354	0.311632	0.175288	0.133174	0.266058	0.173922	0.171245	0.218009	0.0755242
AREL1	8.58152	8.51515	9.07888	6.98811	7.95191	8.03281	3.96332	3.76978	5.11293
ARF1	204.814	182.988	183.912	246.181	227.358	204.563	350.305	368.193	378.82
ARF3	40.1847	34.0464	33.7103	32.7383	31.7498	29.8768	27.9612	27.4985	29.1577
ARF4	104.995	96.7645	91.4621	79.0959	76.9964	74.5633	73.7341	91.0935	85.0529
ARF5	105.672	90.3828	89.917	82.6489	67.108	60.2443	71.2629	70.2714	78.6635
ARF6	31.2526	27.8294	31.2069	22.032	21.5838	20.5594	14.1407	15.1007	15.8236
ARFGAP1	15.1291	14.0614	12.6443	13.9028	14.2012	12.2356	9.09781	10.5368	14.4828
ARFGAP2	11.7019	11.151	10.9213	9.22522	10.2926	8.24844	8.10689	8.21881	9.33537
ARFGAP3	18.7897	17.9278	16.7847	11.3741	12.6355	11.1774	23.9655	25.0292	22.245
ARFGEF1	7.00387	7.10033	7.09592	6.83677	6.91805	6.28624	5.48585	5.40135	5.72386
ARFGEF2	6.84221	5.8156	5.93739	5.43245	5.43579	5.25765	2.87943	3.71604	4.01604
ARFGEF3	5.00882	4.01085	4.35628	2.80407	2.29577	2.29089	3.72616	3.79497	4.34745
ARFIP1	9.63015	9.16873	10.0439	7.43357	8.44435	7.63017	6.92858	6.28084	6.83359
ARFIP2	18.8781	16.8792	18.6103	16.4577	16.9382	15.0031	11.5941	11.9079	12.6671
ARFRP1	4.5207	4.18419	4.01913	4.56535	3.15326	3.58987	2.92865	3.02415	2.54313
ARG1	0.346567	0.0752297	0.29621	0	0.064228	0	0.0723442	0.0736801	0
ARG2	18.8268	20.4842	18.7116	29.5326	26.0177	29.0843	33.5894	32.0212	27.3348
ARGFX	0	0	0	0	0	0	0	0	0
ARGLU1	46.559	33.7709	39.7332	47.6845	41.3016	46.1043	49.8986	54.0189	56.7681
ARHGAP1	9.99033	7.94327	7.58048	4.12861	3.73554	3.58502	3.14157	3.79635	4.65785
ARHGAP10	4.33728	3.973	3.48358	4.26122	4.10458	3.58686	4.20588	4.08735	4.04967
ARHGAP11A	14.9474	13.4352	14.3024	11.7599	8.27469	10.0324	11.033	11.1295	10.3827
ARHGAP11B	7.74368	8.46343	9.89303	8.61499	6.92466	9.8159	6.6693	7.82859	6.58067
ARHGAP12	3.7387	3.37879	3.111	3.81747	4.13418	3.61572	1.99949	2.20848	2.43562
ARHGAP15	0.0564864	0	0	0	0	0	0	0	0
ARHGAP17	12.5923	10.3555	12.7639	9.99068	11.03	8.69095	11.9695	11.1392	13.2841
ARHGAP18	3.40736	3.29371	4.35132	4.89759	4.07005	4.45849	3.00067	3.08438	3.11241
ARHGAP19	14.5817	14.2217	14.5869	11.907	12.8062	12.8473	23.5605	24.7857	23.5045
ARHGAP20	1.00054	0.868792	0.70718	1.21615	1.24095	1.24016	1.12463	1.22725	1.09123
ARHGAP21	11.0654	10.2201	12.5214	8.52864	8.87128	8.82739	8.55357	10.1166	10.1176
ARHGAP22	3.3504	3.3706	3.62344	2.96293	2.72557	2.94545	1.79108	2.08477	2.92448
ARHGAP23	0.368992	0.250305	0.246388	0.183031	0.270687	0.0651911	0.0481409	0.114403	0.141544
ARHGAP24	0.483505	0.49738	0.516839	0.996833	1.06732	1.0503	0.577144	0.66111	0.912023
ARHGAP25	0	0.071412	0.0702944	0	0.0304843	0.0348732	0	0	0.0302868
ARHGAP26	1.28354	1.20625	1.24137	1.5236	1.23148	1.20997	1.21988	1.12806	1.19998
ARHGAP27	0.890825	0.966863	0.788577	0.757231	0.624997	0.512626	0.451606	0.324667	0.609047
ARHGAP28	1.03684	0.928856	0.931902	0.837136	1.32678	1.30845	0.790164	0.804755	0.848487
ARHGAP29	1.92731	2.10249	1.98554	2.36251	2.35995	2.87692	2.49396	2.5191	2.98741
ARHGAP30	0.499112	0.232163	0.304806	0.334386	0.286305	0.277137	0.099226	0.0519672	0.218814
ARHGAP31	1.07961	1.01472	1.02262	0.794997	0.990089	0.88487	0.383351	0.39043	0.368878
ARHGAP32	3.93746	3.24274	3.50746	3.24551	3.17231	2.83196	4.44477	4.82376	5.48501
ARHGAP33	1.89167	1.56458	1.31077	1.10913	1.36409	1.08818	1.944	1.67754	3.04443
ARHGAP35	10.5973	8.85093	8.79867	5.83273	5.83576	5.4456	7.11043	7.42411	7.57264
ARHGAP36	0.0993655	0.107847	0.0353864	0.107538	0.0306918	0.0351105	0.138281	0.0352085	0
ARHGAP39	4.00617	2.81349	2.70652	2.59289	2.40204	2.17252	1.30187	1.62427	2.6071
ARHGAP4	0.431702	0.18742	0.491965	0.467207	0.613378	0.579654	0.300386	0.0917798	0.238462
ARHGAP40	0.133243	0.108462	0.106765	0	0.0617337	0.0706215	0	0.177047	0.0306669
ARHGAP42	1.34956	1.48567	1.21525	1.02238	0.911109	1.06272	1.77077	1.66001	1.66842
ARHGAP44	4.41787	3.57281	4.93755	3.49132	3.22969	3.80823	3.52421	3.86547	4.66464
ARHGAP5	9.82305	8.57159	8.6611	7.26142	7.69017	7.78313	8.79419	8.92028	9.72204
ARHGAP6	0.0255859	0.0277699	0	0	0.0220175	0	0	0.0252577	0
ARHGAP8	6.08884	6.94183	7.54494	9.67303	7.16789	8.74653	8.71398	9.1663	11.2728
ARHGAP9	0	0.199279	0.178962	0	0	0	0	0	0
ARHGDIA	68.6963	58.7866	54.3979	76.9119	77.9348	61.7858	65.9986	62.7252	81.4152
ARHGDIB	0	0	0	0	0	0	0	0	0
ARHGDIG	9.78848	7.77365	9.43746	9.8184	6.85805	7.27598	7.84926	4.56811	9.78084
ARHGEF1	6.90942	5.9551	7.22608	4.82737	4.91646	5.05499	5.0029	4.7238	5.6095
ARHGEF10	3.55407	3.07382	3.29734	3.32767	3.81578	3.40172	2.80717	2.87946	2.83338
ARHGEF10L	2.61542	1.85334	1.59341	0.608212	0.660963	0.504082	1.51153	1.53944	1.95014
ARHGEF11	5.20825	4.36843	4.48793	3.55413	3.88815	3.68089	2.06336	2.65288	2.82128
ARHGEF12	22.1661	19.0382	20.8011	13.0744	13.8364	13.88	16.7799	16.5041	17.6076
ARHGEF15	0	0	0	0.0482253	0.0412912	0	0.0465089	0	0
ARHGEF16	2.30716	2.46883	1.77057	1.30121	1.29478	1.4123	1.62798	1.24353	1.88471
ARHGEF17	1.35928	1.33777	1.21838	0.897604	1.07809	0.879188	0.541036	0.612251	0.689326
ARHGEF18	5.62826	3.81318	4.20168	4.4265	4.1622	3.59454	3.04633	3.93902	4.42523
ARHGEF19	0.652161	0.674122	0.497678	0.369704	0.46043	0.329199	0.0324132	0.0990353	0.171542
ARHGEF2	13.0624	12.2662	11.091	10.7308	7.86627	8.87093	11.7958	11.1528	11.4434
ARHGEF25	9.14833	8.15539	8.4511	12.1753	11.2607	9.6952	7.02306	6.74167	7.52311
ARHGEF26	4.18282	3.86378	4.51881	4.92804	4.6189	3.72862	3.07003	3.39642	4.01426
ARHGEF28	0.523411	0.757358	0.503226	0.755132	0.921325	0.795225	0.801014	0.741731	0.678079
ARHGEF3	3.61392	4.01842	4.26831	5.77179	5.44159	6.37605	3.35451	4.19116	4.00918
ARHGEF33	0.0213881	0.0696412	0.0228504	0.0925887	0.0198189	0.0680168	0.06697	0.0227356	0.039381
ARHGEF35	0	0	0	0	0	0	0	0	0
ARHGEF37	1.39205	0.980027	1.18576	0.855066	1.09818	1.17652	1.25658	1.03983	1.42011
ARHGEF38	0	0	0.0356687	0.0541979	0.0309366	0.0176953	0	0	0.0614724
ARHGEF39	6.28122	5.21706	4.8116	4.01645	4.59745	3.39886	2.36897	2.33931	2.52649
ARHGEF4	2.88309	2.78523	2.61152	2.99582	3.48447	2.82958	1.29942	1.96105	2.81704
ARHGEF40	3.21697	2.49259	2.60711	2.78149	2.66174	2.61876	3.04262	3.35825	4.30987
ARHGEF5	0	0	0	0	0	0	0	0	0
ARHGEF6	8.64815	8.39394	8.56784	8.39049	8.04896	7.97604	11.9688	13.182	12.2758
ARHGEF7	11.2788	10.2362	9.25473	8.13776	7.01181	6.76203	7.62288	9.04121	9.83893
ARHGEF9	5.06378	5.11101	4.77212	4.0538	4.08309	3.95057	2.35479	2.8957	3.09252
ARID1A	13.0721	10.8319	12.3703	8.039	7.91356	8.16249	7.03063	7.37746	9.28209
ARID1B	8.35835	6.3786	6.82692	5.00244	4.18375	4.5092	4.45928	4.98785	5.67674
ARID2	7.48954	6.6205	7.62759	4.44311	4.31541	4.50938	3.32168	3.80026	4.11166
ARID3A	5.52175	4.42172	4.7482	4.70055	5.58462	5.13947	5.30636	4.8317	5.67243
ARID3B	10.993	10.2722	9.25856	11.6426	12.145	11.2225	14.718	15.792	15.6805
ARID3C	0.16996	0.0922334	0.09079	0	0.15749	0.180164	0.0886957	0	0.0782349
ARID4A	5.55797	5.40009	6.86315	8.26435	7.48456	8.12817	5.34087	5.50644	5.04435
ARID4B	11.4995	11.9306	12.559	17.8607	17.6479	18.8291	12.1579	13.6486	11.6635
ARID5A	2.92234	2.99511	1.90369	1.80206	2.38959	1.84706	2.72817	3.42244	4.61137
ARID5B	3.68748	2.72031	3.12969	3.85298	3.92538	4.04493	2.54903	2.65443	3.10008
ARIH1	18.275	14.763	14.2907	17.5971	17.6424	17.6412	21.7394	23.6365	23.6854
ARIH2	51.7099	46.1758	46.7299	48.2023	47.4602	43.5411	36.2079	38.4283	39.5379
ARIH2OS	0	0	0	0	0	0	0	0	0
ARL1	26.4004	23.5125	23.6691	16.349	15.4704	15.7074	18.2995	20.7868	18.508
ARL10	7.3531	5.20669	6.46951	2.7661	3.38859	2.95944	4.39137	4.30526	5.46627
ARL11	0	0	0	0	0	0.0261447	0	0.0786531	0.0227063
ARL13A	0	0	0	0.0713448	0	0.100733	0.198366	0	0.242763
ARL13B	12.2405	12.26	12.7799	12.419	12.385	11.513	8.14371	7.29427	8.22132
ARL14	0.162248	0.0880483	0.346681	0.0877958	0.0751719	0.171989	0	0	0.0746849
ARL14EP	10.4565	8.80752	10.0931	6.81609	6.58424	6.50506	6.44709	5.79365	6.13273
ARL14EPL	0.201912	0	0.431434	0	0	0	0	0	0.185886
ARL15	6.57637	6.17766	6.32751	7.57508	9.44373	7.82733	5.33861	5.60072	4.8506
ARL16	15.8156	13.8261	14.0548	16.9661	9.91467	14.1311	8.97065	10.9076	11.7075
ARL17A	3.84206	3.68541	3.82791	3.58736	3.27287	2.65698	3.14032	3.01974	3.47403
ARL17B	7.99576	0	0	0	0	5.65702	0	0	0
ARL2	58.2228	59.9664	48.1381	81.5483	70.6256	62.0795	62.9111	71.7954	68.1253
ARL2BP	43.9897	36.2859	33.7391	19.444	19.2227	18.8487	16.5288	17.1539	21.6559
ARL3	9.63045	9.70031	8.34855	11.276	11.714	9.49938	10.9993	11.2787	10.4721
ARL4A	4.31614	3.78763	5.47695	4.24388	3.9068	3.68971	2.71905	2.82252	3.30969
ARL4C	13.8786	10.209	9.92606	9.032	10.66	8.0891	15.2795	15.6842	15.8758
ARL4D	4.77186	3.45278	3.87457	8.53835	7.48752	6.33982	3.45316	4.05799	3.45592
ARL5A	13.5195	11.7557	13.2297	12.104	13.1871	12.4373	12.3823	10.8906	11.7395
ARL5B	12.8002	10.0399	11.9867	11.3852	11.0688	10.8495	18.309	20.1896	19.704
ARL5C	0	0	0	0.129366	0.221529	0.253423	0	0	0
ARL6	6.41184	6.22619	6.08178	7.21626	5.98472	5.82485	3.43999	4.06784	3.68732
ARL6IP1	119.547	100.634	105.852	74.8918	69.2523	67.3362	102.555	101.095	108.279
ARL6IP4	61.9209	60.0488	54.4425	51.8437	44.3628	42.125	58.9672	56.0807	49.6913
ARL6IP5	34.2679	36.1033	36.6108	35.506	32.9376	35.6965	41.4337	38.5124	38.6474
ARL6IP6	23.666	20.1521	20.2795	16.5711	17.8945	17.8887	17.5355	19.4773	19.2965
ARL8A	12.4211	13.6611	11.5599	8.8423	8.95207	8.48532	9.27664	11.7952	11.6385
ARL8B	36.9735	34.9934	33.6369	22.7386	21.8662	21.5698	28.4488	30.6173	30.0019
ARL9	0	0	0	0.151	0.129288	0	0	0	0
ARMC1	12.6743	12.1121	13.9702	15.3894	15.4539	13.6974	11.6475	12.0926	10.6153
ARMC10	9.1315	8.47455	6.13429	8.36833	7.10116	5.3702	10.8786	11.4973	9.29706
ARMC12	0.387252	0.525383	0	0.466635	0.347325	0.496662	0.586822	0.308737	0.178258
ARMC2	0.74495	0.43122	0.47753	0.951286	0.828354	0.842323	0.317581	0.453816	0.388633
ARMC3	0.0758838	0.138921	0.040536	0.287437	0.325405	0.16088	0.079202	0.120997	0.0698609
ARMC4	2.10567	2.81504	1.88858	2.47748	1.54168	1.90142	2.36054	2.24078	1.98641
ARMC5	3.13467	2.02226	2.1712	1.76717	1.43276	1.47722	0.865277	0.988231	1.16346
ARMC6	11.779	10.3757	10.1505	11.5165	10.5807	9.29604	5.85176	5.58881	6.75681
ARMC7	2.66708	2.09127	2.14101	3.92146	4.49191	2.61074	0	0	0
ARMC8	9.71049	8.57633	8.94036	6.60421	6.22958	6.83194	5.97382	7.25871	6.2962
ARMC9	5.78835	5.1439	4.97434	5.98994	5.56609	5.64931	6.69388	6.54807	6.1065
ARMCX1	0	0	0.0972455	0	0.0421721	0	0	0	0
ARMCX2	0	0	0	0.364664	0.218561	0.321464	0.070337	0.0358179	0.124083
ARMCX3	19.9733	17.5493	18.5729	22.2687	22.7778	21.143	31.336	34.0061	32.4391
ARMCX4	1.30896	1.22753	1.31605	0.343385	0.542993	0.461076	0.310933	0.328936	0.426748
ARMCX5	7.84857	7.44958	8.58234	8.8455	6.65872	7.29389	4.80655	5.97965	5.28972
ARMCX5-GPRASP2	4.15538	0	4.10869	3.20617	3.75618	2.83724	4.3312	2.5576	1.92769
ARMCX6	16.7213	16.6499	13.7022	17.536	16.1794	15.563	12.5299	15.0504	15.2808
ARMS2	0	0	0.312044	0.158048	0.270646	0.309611	0	0	0
ARMT1	27.6906	21.161	23.2137	20.0711	19.8629	19.9307	15.7869	15.7091	16.8786
ARNT	11.8892	11.4368	12.5581	16.2306	14.1398	14.9547	18.8661	19.206	19.1191
ARNT2	7.84993	7.26219	7.22223	3.15037	3.46442	3.02724	2.82226	3.06502	3.61979
ARNTL	6.00448	4.9482	4.8547	3.26475	3.17249	2.75081	2.15904	2.57924	1.87132
ARNTL2	5.75477	5.21441	5.261	4.52625	4.58746	4.31499	3.58798	3.8556	3.90491
ARPC1A	73.3955	71.0962	71.723	71.5023	65.8636	68.774	76.5395	79.018	74.0849
ARPC1B	12.9597	10.5785	9.22597	11.9135	11.4741	11.0212	8.09568	11.119	11.2483
ARPC2	137.25	126.023	122.961	95.2127	89.4247	85.4168	97.7579	98.7883	93.5426
ARPC3	191.565	201.726	191.553	151.911	155.079	149.417	171.054	191.09	153.966
ARPC4	34.724	34.953	27.8088	29.9346	35.0188	21.1362	18.1744	21.281	19.5956
ARPC4-TTLL3	5.25079	0	4.77301	0	0	0	3.91858	4.24014	4.28206
ARPC5	40.1249	37.4447	37.0089	36.7793	37.2653	37.416	30.8714	32.8366	35.516
ARPC5L	14.8983	13.4132	12.3528	10.9952	11.9083	9.20241	7.79465	8.74453	8.16665
ARPIN	14.1914	13.0298	13.3776	6.51017	5.26742	5.55906	9.14583	9.30733	9.48009
ARPP19	30.5748	27.8567	28.6119	20.8748	20.7739	20.2238	24.0963	25.4379	26.7279
ARPP21	0	0	0	0	0	0	0	0	0
ARR3	0	0.259106	0.085017	0	0.073738	0.0843541	0	0	0
ARRB1	1.57424	1.27623	1.45077	2.95965	3.50765	2.63689	1.21663	1.20077	1.52673
ARRB2	28.852	25.1453	25.6375	36.6287	32.8971	28.1255	30.8473	31.1456	34.053
ARRDC1	9.36018	8.62589	6.88245	8.48972	7.58498	5.86864	6.12931	4.70588	7.19427
ARRDC2	2.36952	2.19839	1.89616	5.48411	5.41911	4.45702	3.94442	4.59135	4.46323
ARRDC3	1.81727	1.58753	2.22564	6.59575	4.82594	6.249	11.3573	10.766	9.85458
ARRDC4	13.9615	12.8864	14.1642	14.6676	15.5247	16.2918	13.8849	12.814	13.4804
ARRDC5	0	0	0	0	0.0567715	0.0649449	0	0	0
ARSA	4.81237	3.73632	3.66279	2.31558	1.99106	2.19332	2.15306	1.9534	2.9653
ARSB	2.74932	2.44882	2.71381	1.45538	1.41226	1.58391	1.85585	1.6201	1.49941
ARSD	0.0955215	0.0573364	0.018813	0.0462056	0.0326343	0.0186663	0	0.0187185	0
ARSE	0.304801	0.10672	0.0930403	0.0471243	0.0403484	0	0.0513133	0.104522	0
ARSF	0	0	0	0	0	0	0	0	0
ARSG	2.19844	2.38294	2.89679	2.14065	1.45935	1.39826	2.52291	2.41484	2.66431
ARSH	0	0	0	0	0	0	0	0	0
ARSI	0.0592138	0	0	0	0	0	0	0	0
ARSJ	0.176387	0.404157	0.293139	0.657523	0.508498	0.498606	0.102278	0.291665	0.342817
ARSK	3.37915	2.48547	3.40133	5.01714	6.0425	5.65429	4.69283	4.48262	4.06865
ART1	0.15872	0.0861339	0	0.171774	0.0735376	0.0841249	0	0	0.146122
ART3	0	0	0	0	0	0	0	0.0700761	0.0606906
ART4	0	0	0	0	0	0	0	0	0
ART5	4.74951	3.78601	2.67125	5.72601	5.77035	3.16866	4.91274	5.5246	6.71082
ARTN	0.11041	0.222168	0.117959	0.358472	0.153464	0.108493	0.213646	0.234731	0.101647
ARV1	26.914	26.2902	26.9381	34.1866	33.9308	33.0347	18.1852	16.187	18.8442
ARVCF	2.66039	0	2.86474	2.32794	2.30646	1.80145	3.02587	2.64954	4.61126
ARX	0.0657218	0.0356658	0.0351076	0.0355636	0.03045	0.0696678	0	0	0.121011
AS3MT	8.6651	10.275	9.03646	6.17253	6.50738	7.17692	8.19359	7.95995	7.76898
ASAH1	12.1908	11.2746	12.0452	11.3211	10.8571	10.2554	9.47747	10.399	9.93751
ASAH2	0.978051	1.26481	0.867062	0.720675	0.636334	0.727948	0.369232	0.685739	0.728001
ASAH2B	4.24331	5.99786	4.11171	3.52432	2.28604	2.61516	1.64795	3.14696	3.36142
ASAP1	11.8449	9.65546	11.0713	7.2254	7.27548	6.76879	6.8845	6.69511	8.26155
ASAP2	7.05272	7.13591	5.10296	5.24806	0	3.7909	7.44486	5.71144	6.21229
ASAP3	3.15032	2.35223	2.62573	2.78074	3.02271	3.19737	3.3114	3.61005	3.49679
ASB1	3.84799	2.75559	3.27756	3.66359	3.97003	3.36415	2.44287	3.26109	3.65214
ASB10	0	0	0	0.123943	0	0	0	0	0
ASB11	0.0346549	0.0376129	0.0370242	0.15002	0.0321123	0.110207	0	0	0.125404
ASB12	0.24225	0.438212	0.172542	0.174782	0.149651	0	0.0842808	0.257511	0
ASB13	10.1024	9.87719	8.58316	8.46879	8.79946	7.6683	3.23324	4.25152	4.3865
ASB14	0	0	0	0	0	0	0	0	0
ASB15	0	0	0	0	0	0.0366341	0.0360703	0	0
ASB16	1.99627	1.32954	2.81136	1.17843	1.05103	1.10616	0.473536	0.819876	0.459455
ASB17	0	0	0	0	0	0	0	0	0
ASB18	0.220317	0	0	0	0.0680509	0	0	0	0
ASB2	0	0.0372742	0	0.0371673	0	0	0	0	0.031617
ASB3	8.53916	0	0	7.85351	8.33284	0	5.79384	4.52711	7.00145
ASB4	0	0	0	0	0	0	0	0	0
ASB5	0	0	0.0331786	0	0.0575537	0	0	0	0
ASB6	8.25195	6.84438	6.52046	7.34135	6.76702	5.60579	4.87138	4.89156	6.00537
ASB7	4.80862	3.8993	4.74372	4.82526	4.64362	4.4919	2.86519	2.83976	3.32446
ASB8	8.37828	7.59104	6.91182	6.63888	5.47727	4.88087	5.78667	6.36335	5.93588
ASB9	0.117362	0	0.125386	0	0.108751	0	0	0	0
ASCC1	16.53	17.9396	15.7247	16.8535	16.4301	12.3936	19.486	21.4333	14.4458
ASCC2	18.7945	19.5008	17.9695	19.365	17.664	17.6838	16.2595	17.8775	15.699
ASCC3	18.8689	17.5388	19.2247	15.0093	14.4086	14.135	12.4482	13.4665	13.4414
ASCL1	0.0384921	0	0	0	0	0	0	0	0
ASCL2	0.0533882	0	0	0	0	0	0	0	0
ASCL3	0.594769	0.430358	0.211811	0.214562	0.183711	0.42032	0	0.210747	0.365041
ASCL4	0	0	0	0	0	0	0.0445611	0	0
ASCL5	0.0722875	0	0	0.234699	0	0.153256	0	0	0
ASF1A	17.4835	17.1981	15.9523	9.0691	9.00043	9.60982	3.9756	3.96803	3.85739
ASF1B	51.2547	46.92	44.557	22.35	23.454	21.7694	11.3476	11.496	14.6697
ASGR1	0.89249	0.32289	0.722795	0.658964	0.895928	1.10464	1.24202	1.34468	1.71178
ASGR2	0	0	0	0.0953929	0	0	0	0	0
ASH1L	5.21109	4.62007	4.87954	6.36103	6.68166	6.3911	3.63256	3.9291	4.62315
ASH2L	19.6526	18.0292	18.1559	15.5719	15.4318	15.692	13.4193	13.9723	14.2727
ASIC1	7.27649	6.22945	6.54246	10.9548	10.6591	10.834	8.33889	9.03682	10.7006
ASIC2	0	0	0	0.0293172	0	0	0	0	0
ASIC3	1.21535	0.586953	0.907936	1.03548	1.70501	1.4587	0.37746	0.480538	0.875388
ASIC4	0.0664699	0.0721435	0.106522	0.21581	0.0307966	0.0352304	0.0693764	0.0353287	0.0611941
ASIC5	0	0	0	0	0	0	0	0	0
ASIP	0.233069	0.75889	1.74303	0.756714	0.431939	0.494126	0.486521	0.743258	0
ASL	6.6924	4.98469	6.39152	5.57892	4.97991	4.5875	2.60615	3.05444	3.12729
ASMT	0	0	0	0	0	0	0	0	0
ASMTL	4.23762	3.30731	3.56084	5.15373	4.30151	3.811	4.20003	4.02373	4.82179
ASNA1	28.1966	25.8133	24.7108	24.0587	23.8559	16.8941	12.0277	10.7729	13.5436
ASNS	423.496	385.831	349.446	124.144	119.11	105.277	240.36	252.112	244.95
ASNSD1	35.0742	34.0763	38.7957	31.5067	30.492	30.614	29.7388	30.7407	28.0491
ASPA	0	0	0.163785	0	0.0710281	0	0	0	0
ASPDH	0.314415	0.593947	0.783793	0.340274	0.5248	0.555487	0.571578	0.145533	0
ASPG	0	0.0539045	0.0530609	0	0	0	0	0	0
ASPH	25.0041	22.9237	22.606	22.5727	24.9254	26.18	29.1221	28.9192	26.6946
ASPHD1	1.03479	0.449246	0.663322	1.04524	0.831019	0.585023	0.864029	0.953316	1.01617
ASPHD2	3.18826	3.21542	3.25552	3.48101	3.73869	2.81142	2.35587	2.48935	3.29886
ASPM	16.4955	14.7608	16.5015	14.3279	12.9898	13.2687	8.09042	8.46652	8.6692
ASPN	0.126176	0.123168	0.224672	0	0	0	0.0438979	0	0
ASPRV1	0.133686	0.386925	0.476087	0.289362	0.412926	0.283425	0.186042	0.0947387	0.123075
ASPSCR1	7.71611	5.30417	5.58221	6.38331	5.53977	5.82128	3.99393	4.61288	4.88378
ASRGL1	15.0256	14.4367	12.9827	8.575	7.30205	6.70184	7.07004	9.46987	8.73067
ASS1	76.3397	78.6377	72.7211	37.6139	38.8935	33.1932	72.7821	77.313	74.9575
ASTE1	0	0	0	0	0	0	0	0	0
ASTL	0	0	0	0	0	0	0	0	0
ASTN1	0	0	0.013136	0.0513464	0	0.0251465	0.0247595	0.0261399	0.0218393
ASTN2	2.27596	3.34139	2.06105	1.79093	2.79562	2.60872	2.46232	2.38242	2.50367
ASUN	15.7617	15.8017	17.5663	31.5984	28.5214	30.1784	35.6436	37.1429	31.0027
ASXL1	13.4658	11.0101	11.7832	11.8807	12.7749	11.4602	12.8365	15.1003	16.3168
ASXL2	3.39552	3.15303	3.35896	4.2192	4.07867	3.57273	1.99514	2.13893	2.29241
ASXL3	0.41245	0.383705	0.26439	1.73448	1.69255	1.89876	0.725675	0.701495	0.672636
ASZ1	0	0	0	0	0	0	0	0	0
ATAD1	24.5833	22.3749	23.0514	23.8205	24.4458	23.036	32.4853	34.1067	32.7066
ATAD2	21.0834	20.2379	19.2397	20.9411	20.9007	19.6792	26.6147	29.7316	27.4963
ATAD2B	3.44636	2.99878	2.97868	4.0306	3.37694	3.64634	3.02274	2.95089	3.28938
ATAD3A	20.5478	20.0824	19.1559	23.9484	21.8993	18.9196	13.9125	11.7558	15.9023
ATAD3B	16.3704	13.9088	14.6595	15.3547	13.6752	12.7893	6.75026	5.21605	7.48931
ATAD3C	0.711854	0.546908	0.388807	0.506387	0.526219	0.648612	0.283835	0.170045	0.353449
ATAD5	4.97439	4.28491	4.90677	8.118	6.92635	7.68639	10.8096	11.8206	11.7639
ATAT1	0.741959	0.584961	0.655402	0.843547	0.68245	0.839656	0.388483	0.457443	0.770764
ATCAY	0	0.0196941	0	0.0589128	0.016814	0	0	0	0
ATE1	8.86814	8.41689	8.44224	6.15376	6.30767	5.61265	6.39857	6.17014	7.33588
ATF1	13.5779	12.1703	11.6946	14.2406	13.6066	12.0482	9.5937	9.04108	10.2881
ATF2	13.8894	11.4781	12.4407	13.8346	14.7036	14.2123	15.6023	16.3174	16.6381
ATF3	20.1366	18.6986	22.0451	87.0153	90.5127	86.1511	510.224	543.382	509.663
ATF4	420.569	388.248	386.536	518.762	505.964	475.322	675.377	735.221	712.152
ATF5	13.4491	8.37346	8.58756	0	0	0	0	0	0
ATF6	9.63832	9.34667	9.4321	7.21601	6.63754	6.62503	8.74103	8.59787	8.6938
ATF6B	5.04198	4.46891	4.06734	4.57925	4.42014	4.80017	3.90171	4.2798	5.63414
ATF7	6.12421	5.23833	5.11302	5.00385	5.72501	5.44576	9.72206	10.2896	11.0024
ATF7IP	6.93188	5.80142	7.07447	4.19916	4.20397	4.50953	5.14793	4.88751	5.11528
ATF7IP2	0.949905	0.795873	0.694864	1.35193	1.43455	1.58153	0.877299	1.03786	1.02536
ATG10	3.37203	2.93768	3.00981	2.59452	1.64925	1.79811	1.75592	2.23542	2.05841
ATG101	14.6479	14.3665	14.9366	15.9448	12.3364	13.4151	6.3923	5.36548	4.95442
ATG12	11.8413	9.64204	10.183	9.60867	8.5282	9.43349	9.07778	9.77436	9.17613
ATG13	16.6604	14.0003	14.1569	8.48018	9.61138	9.35313	7.94653	8.3012	9.51211
ATG14	4.57828	4.54973	5.20087	5.14994	5.2627	4.32075	3.36711	2.98779	3.57466
ATG16L1	7.6449	6.10105	7.30289	7.98136	9.2296	8.5177	4.10594	4.24108	4.96123
ATG16L2	3.07408	3.62537	2.59272	4.55314	5.531	5.08127	3.54274	5.14544	5.80439
ATG2A	2.52938	2.14379	2.21651	1.64552	1.79077	1.23518	0.889882	0.740157	1.4652
ATG2B	8.53436	6.99296	7.47648	5.24056	4.97152	4.37417	3.58485	4.58304	5.19109
ATG3	38.9828	36.6752	37.5922	44.5121	37.6754	38.4015	34.9278	37.5528	32.4641
ATG4A	12.8958	13.9063	15.4219	9.94959	9.13573	10.1423	8.81394	9.02092	9.8425
ATG4B	14.5246	14.4997	14.337	13.0727	10.463	11.2387	4.89908	6.43798	7.85687
ATG4C	19.0976	16.9502	16.3062	17.1513	18.8337	17.1231	13.1514	14.2434	14.0351
ATG4D	7.65988	6.80002	4.78148	0	0	4.03801	2.67097	3.83348	6.0654
ATG5	11.6809	10.7822	10.8372	11.5101	11.1925	11.7091	6.92436	6.56871	7.02011
ATG7	8.68602	6.90908	7.17477	5.32278	5.18124	3.96662	5.64458	6.7536	5.20675
ATG9A	12.8622	10.7043	11.7179	8.70815	9.59352	8.34454	8.26577	7.4502	9.23816
ATG9B	0.168891	0.0557256	0	0.236454	0.290642	0.131151	0.100726	0.107087	0.122167
ATIC	85.3208	89.7904	90.1813	69.9232	71.9425	69.0579	82.4958	84.5156	77.6889
ATL1	2.13413	2.66962	1.93207	1.48757	1.74293	1.72471	2.07643	2.03735	1.76493
ATL2	23.0886	18.7153	20.1332	20.8299	21.4135	19.4632	16.0259	15.6728	19.142
ATL3	10.2375	9.85209	9.29377	3.59066	3.51638	3.94908	5.10794	5.4025	6.22259
ATM	6.25596	5.19534	6.06884	7.24676	6.46827	6.48803	5.81579	5.72166	7.08084
ATMIN	12.4701	11.1649	10.6819	6.88555	5.26121	6.07926	4.05313	4.16462	4.02826
ATN1	19.2326	15.6327	18.2846	11.4846	12.8264	11.3388	17.907	17.9225	22.1131
ATOH1	0	0	0	0.22129	0	0	0.106707	0	0.0941217
ATOH7	0.200485	0.145065	0.285589	0.289298	0.185776	0.0708406	0.209251	0.355192	0.061524
ATOH8	0.0464747	0.0168139	0.066203	0.0335314	0.05742	0.0492651	0.0646759	0.0164676	0.028524
ATOX1	28.0712	27.082	22.6595	44.5572	34.1042	45.2962	22.4623	34.813	29.5761
ATP10A	0	0	0	0	0	0	0	0	0
ATP10B	0	0	0	0	0	0	0	0	0
ATP10D	0.787365	0.794602	0.974018	1.16606	1.5744	1.37642	0.994803	0.76355	0.724871
ATP11A	4.7031	3.74259	3.71751	2.40694	2.68942	2.84233	2.1935	2.17578	2.65113
ATP11AUN	0	0	0	0	0	0	0	0	0
ATP11B	10.0144	8.91729	8.25133	7.38533	7.25938	7.10323	9.62949	9.84004	10.4783
ATP11C	14.219	12.1791	12.6533	12.8535	13.52	13.4505	14.9326	16.6164	16.7437
ATP12A	0.14984	0.0812522	0.133403	0.243245	0.0693698	0.185309	0.130326	0	0.0919141
ATP13A1	11.5738	9.83088	10.573	9.55633	9.28136	8.43313	6.87777	6.62269	9.99334
ATP13A2	10.4591	9.03195	8.04877	8.28448	7.60369	7.46416	5.58355	6.07146	7.93037
ATP13A3	10.926	8.68025	8.92561	8.28252	8.33434	7.83869	6.42101	7.49435	9.11858
ATP13A4	0.0355585	0.0257291	0	0	0.0219665	0.025129	0.0123711	0.0125996	0
ATP13A5	0	0	0.108548	0	0	0	0	0	0.0233844
ATP1A1	182.157	165.738	167.529	182.633	189.189	170.821	201.99	207.544	191.306
ATP1A2	0.0166899	0	0	0	0.0154654	0	0.0174197	0.0177413	0
ATP1A3	6.80208	5.89393	5.34298	9.30973	9.81291	7.86713	8.86817	9.00306	11.4604
ATP1A4	0	0	0	0	0	0	0	0	0
ATP1B1	15.1628	16.5294	15.9621	15.6211	16.0081	17.1357	15.6738	18.8808	16.3792
ATP1B2	2.02868	1.52137	1.53667	3.35102	4.54386	4.65164	3.23189	3.2533	3.73308
ATP1B3	52.566	54.1048	48.4785	47.7247	46.0938	43.5276	39.578	43.5925	43.2455
ATP1B4	0	0	0	0	0	0	0.0200563	0	0
ATP2A1	0.988652	0.728495	0.629072	0.383598	0.595958	0.348266	0.369945	0.377531	0.78566
ATP2A2	35.6915	30.2606	33.6819	32.1243	34.4503	33.1037	24.0441	25.2755	27.6199
ATP2A3	0.523733	0.46317	0.414474	0.923343	0.916352	0.842735	0.431419	0.393323	0.499836
ATP2B1	11.8655	10.7946	11.4376	10.8069	11.8844	11.4685	11.1598	12.4429	12.4579
ATP2B2	0.0203282	0.0110317	0	0.011	0.00941837	0	0	0.0216088	0
ATP2B3	0.110091	0.2449	0.147022	0.457871	0.369799	0.335514	0.191349	0.1649	0.233697
ATP2B4	5.02976	4.26694	4.52944	4.55493	4.54682	4.71135	4.17318	4.16019	4.7943
ATP2C1	25.2379	23.403	23.3218	26.9065	27.1311	25.7557	31.7139	33.9048	32.4483
ATP2C2	0	0.0688772	0.0588471	0.10302	0.0745217	0.0336353	0.0662353	0	0.0292118
ATP4A	0.104573	0.0851246	0.0837923	0.056587	0.0484505	0	0.0818595	0.0833711	0.216615
ATP4B	0	0	0	0	0	0.1441	0	0	0
ATP5A1	174.81	168.65	162.953	223.983	213.801	192.946	223.693	228.802	222.157
ATP5B	331.31	318.269	308.737	385.989	360.032	333.821	355.249	351.642	359.13
ATP5C1	180.067	196.027	184.806	201.672	185.684	181.196	200.211	221.833	184.966
ATP5D	27.2199	23.4064	25.2853	42.377	34.3919	30.3879	25.9139	28.7346	38.3708
ATP5E	376.797	372.305	343.371	563.427	422.288	443.264	400.798	442.887	351.781
ATP5F1	122.953	122.176	114.809	120.982	113.803	100.442	115.932	140.48	110.744
ATP5G1	53.3429	47.0405	41.9792	102.316	86.2805	74.4685	45.4848	45.8184	51.0821
ATP5G2	266.749	269.401	231.119	303.697	281.529	248.553	337.464	337.84	331.254
ATP5G3	61.6605	57.2234	52.4007	66.0298	57.9381	51.4955	44.3848	49.4112	50.7731
ATP5H	165.314	149.903	135.647	203.651	179.762	172.323	160.171	192.379	164.047
ATP5I	266.295	328.596	271.16	376.657	312.097	305.242	278.841	322.485	250.405
ATP5J	157.413	153.945	143.177	166.266	143.819	142.597	128.142	123.384	121.931
ATP5J2	180.177	197.607	165.333	298.207	221.537	262.425	167.617	186.761	143.252
ATP5J2-PTCD1	0	0	0	0	0	0	0	0	0
ATP5L	111.571	122.525	111.661	113.028	101.194	99.2021	106.901	119.919	99.6463
ATP5L2	0	0.160917	0.158398	0	0	0	0	0	0
ATP5O	273.71	261.291	244.365	252.137	259.331	225.219	239.111	260.114	248.006
ATP5S	6.39899	5.69251	6.61822	4.45811	4.0008	4.48182	3.22312	3.07208	3.69531
ATP5SL	20.2844	16.2315	16.0204	16.8697	17.2167	15.8283	16.1851	16.8081	17.422
ATP6AP1	91.4523	77.5975	75.1463	62.9424	64.8765	53.5519	63.5295	61.1832	72.3426
ATP6AP1L	4.54842	3.91375	4.02761	3.54775	2.58199	2.95372	3.03657	3.48466	3.96106
ATP6AP2	44.0443	42.8361	42.2937	36.0483	36.3052	37.9251	36.2409	36.9865	37.151
ATP6V0A1	17.5729	13.6114	14.3344	16.6006	16.4	14.5966	9.66256	8.32748	10.6946
ATP6V0A2	8.13383	6.29578	7.5372	5.41941	5.39644	4.80966	2.72877	3.27911	3.71865
ATP6V0A4	0	0	0	0	0	0.0328733	0	0.0325959	0
ATP6V0B	40.1601	36.5272	29.3105	30.9723	31.4872	21.5771	16.6312	17.6624	21.6491
ATP6V0C	85.4618	65.1519	67.8167	52.7185	52.0289	39.0704	43.5308	38.1484	58.4385
ATP6V0D1	26.4271	28.6828	26.2492	22.9583	18.1579	15.6267	12.0088	12.2942	14.1784
ATP6V0D2	0.607828	0.879613	0.649385	0.175418	0.112647	0.0429548	0.718994	0.301523	0.373056
ATP6V0E1	58.3701	61.6593	52.361	38.9718	35.8978	33.2112	29.5793	35.5149	31.3567
ATP6V0E2	21.5819	19.7829	17.6257	15.983	14.9348	12.6366	12.5263	11.6546	14.9304
ATP6V1A	35.5916	30.9102	33.4467	27.3945	29.5462	26.8113	33.4675	34.213	33.6403
ATP6V1B1	1.41714	0.98878	0.973305	0.602522	0.937977	0.643811	0.633903	0.484206	1.02509
ATP6V1B2	17.4534	16.9651	16.3035	13.6401	13.3391	12.8691	12.3164	11.7557	11.6601
ATP6V1C1	12.5765	11.0895	11.2225	9.64316	10.7823	10.0874	5.73968	5.91345	6.69163
ATP6V1C2	0	0	0	0	0	0	0	0	0
ATP6V1D	26.8094	26.4795	26.2408	25.9289	27.6366	24.7577	31.7583	32.0534	28.7698
ATP6V1E1	72.6445	63.1557	66.038	52.7957	47.1712	46.708	56.226	55.3191	50.8076
ATP6V1E2	3.16744	2.95651	2.16576	1.71397	1.70233	1.81311	1.25626	0.875416	1.45802
ATP6V1F	165.403	158.689	125.178	151.009	129.296	109.517	132.743	140.162	139.444
ATP6V1G1	79.2122	76.9255	76.6556	72.988	68.1061	67.3202	72.9321	73.5487	67.8948
ATP6V1G2	0.423589	0.436253	0.316754	0.44001	0.197866	0.252983	0.607903	0.495302	0.508807
ATP6V1G3	0	0	0	0	0	0	0	0	0
ATP6V1H	20.5722	21.1287	19.0003	15.5887	15.9699	14.1204	15.905	16.7384	15.8744
ATP7A	4.03682	2.55191	2.677	2.73455	2.88986	2.54981	2.19769	1.96968	2.54912
ATP7B	3.79868	3.14087	3.12805	3.49807	3.76506	3.46456	2.86303	2.81982	3.51968
ATP8A1	3.83644	3.25046	3.53611	4.54963	4.5374	4.64217	4.0913	4.16866	4.29365
ATP8A2	0.260201	0.332841	0.337883	0.311156	0.293057	0.256122	0.281278	0.276594	0.30922
ATP8B1	0.0764574	0.0995803	0.132454	0.297884	0.200245	0.145886	0.0816863	0.195058	0.0985445
ATP8B2	13.6072	11.567	11.778	12.7113	12.9693	12.5874	9.29865	9.25746	12.1513
ATP8B3	0.215114	0.194563	0.229822	0.43491	0.564773	0.44535	0.336781	0.376353	0.24755
ATP8B4	0	0	0.0351793	0	0.0762805	0	0	0.0174819	0.0151405
ATP9A	11.8988	10.7086	10.4526	4.36067	4.35777	4.08332	6.92484	7.34789	7.70179
ATP9B	2.25319	2.49038	2.38516	1.02909	1.30253	1.38049	1.35925	1.3404	1.65567
ATPAF1	47.3524	44.3363	43.8951	32.6931	31.7172	36.0329	29.8618	31.2319	28.1279
ATPAF2	7.56171	7.49964	6.19832	10.935	8.09421	7.73932	6.3275	5.54352	5.79128
ATPIF1	353.008	401.406	339.082	368.382	285.519	295.49	273.802	313.293	255.613
ATR	5.21726	4.7405	5.29469	6.44793	6.01535	6.5812	3.88795	4.34182	3.88064
ATRAID	101.374	89.1082	81.3664	56.5511	40.9241	39.3244	55.9876	60.0003	65.1777
ATRIP	7.08094	5.49076	5.83014	7.21078	7.71253	5.71428	2.72742	2.38921	3.10099
ATRN	8.25718	6.21148	6.20478	7.66808	7.31447	7.19525	7.72308	7.82341	7.974
ATRNL1	4.75985	2.84661	4.37955	1.98827	2.95613	2.44504	3.38004	4.37002	3.88796
ATRX	13.5718	12.8134	14.6736	15.7728	14.9939	15.8948	21.2312	23.1896	21.4932
ATXN1	3.83199	3.53613	3.38159	3.04185	2.89436	2.87208	3.18907	3.80423	3.72987
ATXN10	41.4944	40.8828	43.4075	31.9061	31.2803	33.4018	36.0077	40.9958	35.9495
ATXN1L	6.09853	4.75534	5.31479	5.77895	5.93128	5.51525	4.08468	4.3663	4.89495
ATXN2	15.048	13.9891	16.0295	11.087	11.1963	10.816	14.7127	14.3173	15.9448
ATXN2L	49.6307	40.948	41.5936	31.3324	31.6903	30.5706	39.6072	42.4043	53.6668
ATXN3	3.92688	3.75231	4.11173	3.21915	2.98597	2.86269	3.19989	3.64729	3.33895
ATXN3L	0	0	0	0	0	0	0	0	0
ATXN7	5.70688	5.07709	5.63052	4.65514	5.45817	5.23935	4.44963	4.35779	5.32297
ATXN7L1	1.65888	1.6353	1.57233	1.82846	1.89652	2.10045	0.651371	1.14372	1.80871
ATXN7L2	2.57908	3.01791	2.4971	2.26785	3.36074	2.52034	2.56568	3.38412	3.58012
ATXN7L3	10.7405	9.18538	9.77403	8.53578	9.35295	7.86857	4.43004	5.25464	5.88516
ATXN7L3B	39.4657	37.2782	38.1766	24.7536	26.5689	26.1704	17.3714	19.2738	21.7071
AUH	5.93183	5.23682	6.30792	6.73338	6.29466	5.24926	6.02989	7.15353	6.51588
AUNIP	9.11278	10.735	10.2136	9.08566	14.1864	12.8999	13.5806	13.0377	12.1426
AUP1	53.597	48.3434	46.2006	47.359	42.9314	39.6504	50.2603	45.3159	54.4776
AURKA	38.7943	35.8472	34.7681	34.3491	33.3174	34.765	29.6004	29.0476	28.5214
AURKAIP1	46.4224	38.7628	42.2487	50.8124	39.9133	40.7517	30.2827	37.0873	36.6861
AURKB	88.6483	78.8807	73.9241	72.793	64.1096	66.5029	57.073	51.3527	64.8856
AURKC	0.388972	0.316408	0.519457	0.315501	0.540651	0.102843	0.40598	0.620215	0.447623
AUTS2	7.84166	6.9756	7.42169	6.47674	6.80441	5.99707	5.42393	6.14143	7.17289
AVEN	8.07908	7.90619	5.87222	3.58342	4.11135	4.07148	5.94412	5.63152	4.08472
AVIL	0	0	0	0	0	0	0	0	0
AVL9	6.74569	6.29536	5.92385	6.77508	7.09132	6.36521	5.46718	5.22861	5.55161
AVP	0	0	0	0	0	0	0	0	0
AVPI1	2.51591	2.73066	1.58113	5.20541	4.86835	4.70641	5.1746	4.64088	6.26741
AVPR1A	0.137905	0.012473	0.0122778	0.0373119	0.0638938	0.0365463	0	0	0.01058
AVPR1B	0	0	0	0.0605852	0.0518739	0.0593422	0	0	0
AVPR2	0	0.0682624	0	0	0	0	0	0.0668562	0
AWAT1	0.0735623	0.0798413	0.0785918	0	0	0	0	0	0
AWAT2	0	0	0	0	0	0	0.0477243	0.0486056	0
AXDND1	0.0510229	0.0300235	0.0545113	0.0898122	0	0.0586464	0.026627	0	0.0509335
AXIN1	11.8309	10.2501	8.57773	9.84168	8.82248	8.27336	10.3913	10.9855	12.577
AXIN2	1.5675	1.2996	1.27926	2.92161	2.98568	2.56165	1.68149	2.1291	2.42518
AXL	0.0777505	0.0843871	0.239252	0.12118	0.0622534	0.0237387	0.0701201	0.0412828	0.107369
AZGP1	0	0	0	0	0.153616	0	0	0	0
AZI2	26.0998	24.8552	27.9528	17.5247	21.8061	16.8888	28.1178	28.4045	27.9036
AZIN1	36.8675	35.6391	39.5097	30.818	32.4157	32.4739	26.05	26.4536	25.7337
AZIN2	3.66857	2.91692	2.55445	1.40718	2.22251	2.18203	2.53839	2.28224	1.5597
AZU1	0.123408	0	0	0.267114	0.34306	0.130817	0	0	0
B2M	162.751	167.854	169.192	148.992	141.639	133.535	180.785	184.004	164.33
B3GALNT1	0	0	0.0310436	0	0	0	0.0303275	0	0
B3GALNT2	9.26487	9.03767	10.203	15.4357	13.1293	13.5126	7.68239	8.13099	8.57325
B3GALT1	0.849269	0.679192	0.620808	0.967492	0.538447	0.710732	0.746446	0.570172	0.781862
B3GALT2	0.0524589	0.0854049	0.0280228	0.0567734	0.0486101	0.0556086	0.109505	0.0278819	0.0482952
B3GALT4	0.0237106	0.0128672	0.0126659	0.433025	0.389986	0.326745	0.0123737	0.0126022	0.0109143
B3GALT5	0.0727035	0.039146	0.03878	0	0	0	0.0378811	0	0
B3GALT6	10.1033	10.4137	9.52633	6.09091	6.22044	5.17527	1.23852	1.08119	1.84156
B3GAT1	0.264193	0.344092	0.395158	0.285922	0.048962	0.224044	0.30332	0.168502	0.194579
B3GAT2	0	0	0	0	0	0	0	0	0
B3GAT3	32.0742	27.0634	23.3427	11.1231	11.4054	10.9644	11.4883	12.3576	15.135
B3GLCT	5.75289	5.72163	6.63698	4.73463	4.6822	4.54474	3.17345	3.99937	4.63172
B3GNT2	7.78897	5.49103	5.24955	6.61761	7.68969	6.75191	5.16645	5.0684	5.49475
B3GNT3	0.174378	0	0	0.037744	0	0	0	0	0
B3GNT4	0.540814	0.293488	0.288895	1.9022	1.06491	1.21823	0.352789	0.503025	0.248945
B3GNT5	5.12433	4.44452	5.11608	3.899	3.46278	3.60552	5.65202	5.80396	6.9837
B3GNT6	0.0374392	0	0	0	0	0	0	0	0
B3GNT7	0.128192	0.0556535	0.0273913	0.138735	0.0475147	0.108711	0	0.0545071	0.0472068
B3GNT8	0.315522	0.171227	0.112365	0.113824	0.0487288	0.0557443	0	0.0558999	0.0968262
B3GNT9	0	0	0	0	0	0	0	0	0
B3GNTL1	2.08779	1.37579	1.91189	2.25951	1.79643	1.97602	0.933894	1.58523	1.71615
B4GALNT1	2.75645	2.05296	2.21239	3.26238	3.52311	3.34861	2.13833	2.28425	2.86409
B4GALNT2	0	0	0	0	0.0507246	0	0	0	0
B4GALNT3	3.95992	3.17929	3.50623	3.55177	2.76461	3.39264	2.6044	2.96964	2.92149
B4GALNT4	5.78915	4.4525	4.69999	6.3383	5.65202	4.86361	4.53524	5.47967	7.4168
B4GALT1	17.9558	14.4853	14.8918	8.90857	8.5938	8.21388	9.80577	10.0335	12.4889
B4GALT2	17.2682	14.6114	13.7574	14.6762	15.4589	12.6159	13.8982	13.1177	17.1102
B4GALT3	17.2237	14.4231	13.6273	20.3826	19.5773	17.9187	17.5829	17.6142	19.9783
B4GALT4	14.3749	14.166	14.6715	9.77487	10.1991	9.86136	13.4277	14.6519	12.4145
B4GALT5	13.6284	13.2136	12.6547	7.32217	7.5268	7.82954	6.79853	6.90346	8.22762
B4GALT6	5.59183	3.94287	4.9175	5.78414	6.38003	6.77437	3.69238	3.3562	3.83474
B4GALT7	10.8432	8.88914	8.3803	4.24457	5.55827	2.99583	3.07012	2.63633	3.9824
B4GAT1	25.5487	21.1929	21.7158	26.4279	23.4999	25.2373	21.1658	19.9561	23.0878
B9D1	22.2427	18.3782	19.7802	18.8753	15.8741	18.6619	8.92802	10.7367	11.3463
B9D2	1.44456	0.80954	0.815549	0.577	0.888942	0.451432	0.222234	0.813729	0.68694
BAALC	0.33172	0.180017	0.453989	0.143601	0.153691	0.281309	0.173113	0.211571	0.274852
BAAT	0.0552897	0.210032	0.295349	0.329104	0.461099	0.482792	0.086561	0.0293865	0.0254507
BABAM1	37.7351	33.2621	35.8988	31.5565	29.9401	29.1068	28.8806	29.6589	32.6923
BACE1	9.71204	8.25654	10.2046	4.46736	4.60302	4.19577	2.66727	4.4634	4.91813
BACE2	1.46643	1.13374	1.4193	2.6197	1.9545	2.62983	2.22245	2.19943	2.40418
BACH1	8.87599	8.03638	8.85742	7.99644	8.98715	8.4697	11.3613	11.2684	12.0825
BACH2	1.55504	1.11105	1.67241	1.58708	1.78791	1.85707	0.8937	1.02529	1.27758
BAD	22.7456	19.8458	17.9539	12.5409	14.2044	8.65411	14.5151	12.9474	18.6543
BAG1	4.85372	5.44967	4.5725	7.32303	7.13415	6.28569	5.2656	4.67659	5.51405
BAG2	8.55187	7.78643	8.17215	8.43254	8.84896	7.40336	9.02499	7.77755	9.36025
BAG3	8.20048	7.65196	7.57185	80.4165	86.9739	77.6062	11.3475	10.6893	11.8539
BAG4	12.2328	11.3197	11.7342	10.5899	13.1912	12.4183	12.7647	11.4263	11.7894
BAG5	9.6668	9.0165	9.33901	11.2587	11.5119	11.408	6.20705	6.38224	6.60513
BAG6	9.36266	8.20023	7.15365	7.09457	5.54321	6.85508	7.6944	6.4075	7.43525
BAGE	0	0	0	0	0	0	0	0	0
BAGE3	0	0	0	0	0	0	0	0	0
BAHCC1	2.28547	2.04669	2.39531	2.31356	2.54457	2.27531	1.00677	1.07155	1.64006
BAHD1	3.82029	2.91617	2.58759	3.78085	4.06562	2.88827	3.27219	4.14503	5.2112
BAIAP2	3.01064	3.15209	3.06667	3.33949	3.5996	2.83571	3.40345	3.31926	4.01632
BAIAP2L1	12.8803	11.8374	10.6248	11.7761	12.5919	13.3049	16.6657	16.5969	18.6839
BAIAP2L2	0.316604	0.196359	0.338251	0.0978981	0.125732	0.287669	0.0944138	0.0480786	0
BAIAP3	0	0	0	0.687404	0.569732	0.58354	0.423784	0	0.695203
BAK1	12.2696	11.4966	9.5249	10.4128	8.95651	8.37457	6.86373	7.45963	8.93911
BAMBI	4.39209	4.51609	4.38367	14.8228	14.7264	15.4376	3.86033	4.54592	4.2563
BANF1	91.4803	78.3407	69.9243	66.8005	60.6131	56.8293	59.4019	61.7939	62.8679
BANF2	0	0	0	0	0	0	0	0	0
BANK1	0	0	0	0	0	0	0	0	0
BANP	3.26457	3.00651	2.37956	2.36919	3.42879	3.28208	3.61052	4.36319	4.06995
BAP1	28.2908	24.6761	25.9646	23.3839	25.1229	21.4286	22.5124	23.5946	26.5995
BARD1	6.20547	6.24026	7.26074	5.86971	6.28215	6.03639	4.94513	5.59032	6.839
BARHL1	0.0515655	0	0.055091	0	0	0	0	0	0
BARHL2	2.31274	1.40273	2.25284	2.57657	2.96246	1.65843	1.13594	1.59076	1.31508
BARX1	3.43846	2.98557	2.2776	3.34913	2.74013	2.47854	3.44526	3.14337	3.35548
BARX2	1.46111	1.64682	1.92124	2.79765	3.43685	2.08497	4.34038	3.22579	3.41459
BASP1	5.64065	3.08994	4.03894	6.36308	5.70442	7.28157	9.21178	7.8925	9.26511
BATF	0	0	0	0	0	0	0	0	0
BATF2	0.25103	0.272457	0.14534	0.294454	0.279135	0.372543	0.314408	0.160107	0.277327
BATF3	2.94705	3.32162	3.75403	5.39749	3.99121	2.04261	1.30135	2.77124	1.46092
BAX	117.324	85.8454	89.6765	80.3015	76.5446	58.8609	44.4105	42.1337	55.8071
BAZ1A	16.7577	17.5328	17.3214	24.7826	22.1844	22.47	18.3909	18.1764	14.8935
BAZ1B	34.5184	32.2495	34.2403	37.3734	37.0638	36.0014	33.8375	33.4455	29.9423
BAZ2A	15.2345	12.9343	15.2211	15.3177	15.5083	14.7649	18.0272	18.0212	20.031
BAZ2B	3.56146	3.09403	3.15103	2.68172	2.57044	2.59484	2.26217	2.32707	2.21711
BBC3	4.54935	4.17958	4.34715	4.48536	4.56896	3.41646	7.91086	9.97545	13.9195
BBIP1	15.3813	17.3503	16.494	10.1853	10.6661	10.8633	15.9708	11.7736	9.87179
BBOF1	0	0	1.56448	1.97491	1.34858	1.67961	0	0	0
BBOX1	0.208843	0.283337	0.167342	0.056505	0.0967606	0.0553456	0	0	0.0961337
BBS1	7.09275	5.65334	5.92007	4.22785	4.49283	3.96489	3.81712	4.03486	4.31068
BBS10	9.11105	8.48009	8.84656	5.67464	5.91704	6.30115	3.44074	3.75261	4.03862
BBS12	1.32737	1.06485	1.26398	1.46777	1.28347	1.43766	0.331295	0.490782	0.664141
BBS2	23.6331	23.1693	21.6214	20.4469	19.781	17.7467	25.0525	24.7289	23.8619
BBS4	11.1327	11.0095	10.7213	18.264	17.7959	19.0014	12.0987	13.2488	11.8377
BBS5	1.827	1.91309	1.59485	1.52179	1.81683	1.48007	1.51931	1.77894	2.22442
BBS7	19.1637	18.5451	17.9396	18.2834	17.3339	16.4702	21.2411	21.1791	19.0971
BBS9	2.96541	3.49679	2.58599	3.90589	4.10141	4.08428	4.11177	3.95944	4.10564
BBX	15.542	13.7387	13.8244	12.8868	12.8344	12.7508	14.3236	14.8401	15.0445
BCAM	6.12399	3.85005	4.60949	3.08239	3.79138	3.31063	4.13759	3.56614	5.29474
BCAN	0.0330593	0	0.0706393	0.145327	0.173706	0.0569383	0.084093	0.0702842	0.0913062
BCAP29	8.30609	6.8636	8.32862	5.14821	5.06559	5.15781	6.23723	5.74922	5.80147
BCAP31	163.83	161.589	153.612	124.168	120.418	100.49	109.91	108.901	103.634
BCAR1	6.3714	5.63464	5.30033	3.4868	3.50878	2.70985	3.69445	3.32041	5.64845
BCAR3	2.03644	2.05729	2.48524	2.42493	2.47795	2.6052	2.53611	3.57059	3.80732
BCAS1	0	0	0.0572979	0.0312601	0.040148	0.0306188	0	0	0
BCAS2	61.1612	62.2926	59.2624	53.0919	45.6065	44.1852	33.2564	33.4018	37.5993
BCAS3	17.1636	15.2854	16.1324	8.84267	8.95	7.96945	12.9145	12.154	13.8908
BCAS4	6.16481	4.43114	3.6639	4.77191	3.10216	4.70163	5.02819	5.48431	7.03088
BCAT1	21.0212	20.2461	21.7073	9.92719	10.4742	10.6291	16.7236	17.3054	15.169
BCAT2	21.969	16.6743	16.7495	15.9392	15.5765	15.6166	12.4195	10.7059	14.2537
BCCIP	66.0024	68.9253	65.4032	95.8865	91.6498	84.9833	58.1849	64.5942	58.6162
BCDIN3D	3.44262	3.25182	2.80081	2.30716	2.80297	1.95444	0.270614	0.673716	0.327104
BCHE	0.782564	0.637021	0.710658	2.71016	2.6468	2.90343	1.10266	1.12302	1.4409
BCKDHA	18.4619	16.516	14.7633	16.2334	14.3599	12.276	17.9846	14.6296	19.0568
BCKDHB	9.18512	6.25732	5.77601	6.78446	7.83219	8.03579	4.39412	4.55093	6.94466
BCKDK	18.5046	15.7968	13.8183	21.368	16.5379	16.5982	13.9363	14.2314	19.0296
BCL10	5.05192	4.36681	4.78325	7.26806	6.64348	6.89447	6.66207	5.30587	5.73709
BCL11A	2.227	2.36164	2.16512	5.27623	5.68775	4.39823	2.66	2.03819	2.34402
BCL11B	0.402606	0.449182	0.49128	0.387306	0.501006	0.58494	0.280139	0.305506	0.285756
BCL2	2.23055	1.96701	1.72771	0.814724	1.12732	0.901454	1.16404	1.24481	1.37328
BCL2A1	0	0	0.137866	0	0	0	0	0	0
BCL2L1	12.896	11.4797	11.1365	7.57965	6.56149	6.80131	5.67736	6.44786	7.59966
BCL2L10	0.0846514	0	0	0	0.156881	0	0	0	0.0779325
BCL2L11	4.50944	4.22074	4.08458	7.60085	7.32306	7.02214	3.58872	4.34032	4.54717
BCL2L12	9.09688	5.83326	8.52682	11.0574	10.4837	9.5761	7.91738	9.47134	12.7557
BCL2L13	14.4156	12.7345	12.6986	15.2859	14.1111	15.2448	14.6881	16.4696	16.1678
BCL2L14	0	0	0	0	0	0	0	0	0.0480496
BCL2L15	0.202237	0.0399089	0.157137	0.198973	0.153327	0.272846	0	0	0
BCL2L2	7.41794	6.13317	6.88167	0	5.92459	5.65262	8.3834	8.33844	8.33912
BCL2L2-PABPN1	73.3279	56.6881	62.3598	66.4097	58.7261	57.1093	59.0872	56.961	63.2509
BCL3	0.740663	0.229681	0.67826	0.40079	0.392185	0.504729	1.43566	0.843563	1.60728
BCL6	1.73537	1.68611	1.3651	2.14294	2.5974	2.83835	2.98827	3.10496	3.72755
BCL6B	0.871574	0.945969	1.21333	1.68643	2.27604	1.56784	1.35074	1.68451	1.4589
BCL7A	13.6947	10.8057	11.2198	8.53086	8.07278	6.70104	9.16269	8.59262	10.8646
BCL7B	22.5747	18.3972	19.1869	12.311	11.8474	11.8856	8.20723	7.93124	7.82326
BCL7C	19.5984	16.2118	13.9232	11.2832	13.005	10.075	12.2418	13.8532	13.891
BCL9	4.02596	3.68635	3.59738	4.84823	5.23638	5.29192	3.22408	3.3303	4.86551
BCL9L	1.01216	1.02279	0.894922	1.07023	1.29366	0.998938	1.39642	1.07593	1.85294
BCLAF1	56.8655	55.8334	65.374	48.1235	47.2999	47.8439	33.2746	38.1208	36.2745
BCO1	0.118443	0	0.0843605	0.128184	0.146337	0.125554	0.247244	0.167873	0.109042
BCO2	0.183741	0.15324	0.226263	0.71595	0.578886	0.43044	0.115065	0.187604	0.407818
BCOR	33.342	30.0464	31.1104	24.2587	25.2567	25.6113	24.796	26.6065	29.6726
BCORL1	6.26272	5.48576	5.59651	5.00535	5.99081	4.96768	3.77725	3.57315	4.68706
BCR	9.58318	8.60396	8.95685	9.28483	9.03715	8.01628	8.17868	8.21883	9.77083
BCS1L	21.0162	16.207	16.9109	16.1508	12.3434	11.4334	8.85096	10.2709	12.2797
BDH1	1.43111	1.21825	0.809297	0.303689	0.468041	0.208221	0.263593	0.584593	0.516676
BDH2	10.2402	9.99234	10.0775	8.92654	7.37362	8.25258	9.0921	8.87654	8.32708
BDKRB1	0	0	0	0.0867515	0.0742778	0	0	0	0.0737965
BDKRB2	0.197657	0.143019	0.14078	0.261449	0.183155	0.0232804	0.114611	0.0933817	0.0808748
BDNF	0.221621	0.0801451	0.205839	0.0439651	0.0564652	0.043063	0.0718089	0.0784942	0.0226565
BDP1	6.63458	7.35838	8.03128	10.513	9.98741	9.78457	8.11106	8.61218	8.24542
BEAN1	0.370789	0.292683	0.394765	0.145922	0.218645	0.107196	0.17591	0.143327	0.155163
BECN1	26.8876	25.4968	27.9126	21.3904	22.2142	22.7101	17.8062	19.3273	17.3324
BECN2	0	0	0	0	0	0.0853621	0	0	0
BEGAIN	1.24241	0.73202	0.796412	0.461003	0.460503	0.338658	0.555744	0.528272	0.653599
BEND2	0	0	0	0	0	0.048319	0	0	0
BEND3	1.47999	1.63579	1.42161	2.30706	2.59184	2.27412	0.467664	0.375266	0.762513
BEND4	3.08674	2.96328	2.89778	5.18862	5.4672	4.84558	4.20593	4.10815	4.42315
BEND5	0.786751	0.463562	0.600387	0.304092	0.305015	0.0595706	0.390059	0.34051	0.517361
BEND6	1.76667	1.14656	1.74646	0.463987	0.439721	0.317583	0.587556	0.791028	0.707747
BEND7	6.03316	3.44041	4.46237	3.73903	3.63145	3.93563	5.00528	4.16587	4.36749
BEST1	0	0	0	0	0	0	0	0	0
BEST2	0.0514746	0	0	0.111416	0.143094	0	0	0.0547175	0.047389
BEST3	0	0.0355991	0.0700839	0.0677747	0	0.0347687	0	0	0.0301961
BEST4	0.0928062	0	0.0495757	0.150659	0.128996	0	0	0.0493265	0.0854401
BET1	13.3132	14.1577	15.5883	14.6265	14.7664	13.2799	17.4745	18.0831	18.1372
BET1L	11.5936	10.9877	8.66247	7.94801	7.34884	7.05322	7.15511	6.50136	8.50779
BEX1	68.797	74.742	70.137	9.56971	7.20054	7.03003	15.3819	17.0901	18.5631
BEX2	176.034	189.919	188.488	70.2899	77.4674	71.6348	87.0897	97.2047	86.5967
BEX4	120.326	115.368	117.091	59.2109	62.9226	57.6967	59.8526	64.5999	68.6634
BEX5	3.44178	2.17908	3.06425	3.41445	1.86041	1.52018	4.19099	3.65861	2.6405
BFAR	12.0208	10.8333	10.3996	12.5747	12.4275	10.2203	10.9661	10.7415	12.2758
BFSP1	1.51458	1.95209	1.8204	1.28059	1.71047	1.05336	1.62531	1.35844	1.08935
BFSP2	0	0	0	0	0	0	0	0	0
BGLAP	0	0	0	0	0	0	0	0	0
BGN	0	0	0	0	0	0	0	0.0415006	0.0718846
BHLHA15	0	0.381951	0.187987	0	0	0	0	0	0
BHLHA9	0	0	0	0	0	0	0	0	0
BHLHB9	5.76016	4.6057	5.20735	4.64436	5.80153	4.54743	3.26732	3.30315	3.06103
BHLHE22	0	0.0596327	0	0	0.025456	0.0291209	0	0	0.025291
BHLHE23	0	0	0	0	0	0	0	0	0
BHLHE40	7.28508	5.78719	5.96158	16.5066	14.2768	14.1634	95.4553	106.934	110.268
BHLHE41	1.96206	1.49068	0.9957	2.76046	2.13628	2.75582	3.14858	2.81566	3.45461
BHMG1	0.0344098	0.0373469	0.0735249	0.11172	0.0637706	0.0729517	0.0718289	0	0
BHMT	0.0764467	0.041486	0	0	0	0	0.0797895	0	0.0351895
BHMT2	0.0389196	0	0.124742	0	0	0	0	0	0
BICC1	2.71321	2.34861	2.79201	4.05326	3.97945	4.07596	2.10217	2.26485	2.11475
BICD1	2.07842	2.06998	2.58459	2.4644	2.90208	2.62507	4.33797	3.99344	3.72086
BICD2	7.93702	7.49018	7.47871	9.73015	9.94931	9.2574	10.3879	10.6104	11.0952
BID	12.5156	12.1855	11.6015	10.2085	9.46547	8.67187	7.01167	8.21721	9.54654
BIK	0.352826	0.638238	0.376949	0.381845	0.21796	0.37401	0.613757	0.250036	0.216548
BIN1	10.122	9.76643	8.33203	9.60018	9.64641	7.57138	11.4846	10.5314	12.7748
BIN2	0	0	0	0.194391	0.0416101	0.0476007	0	0.0954671	0.0413405
BIN3	4.70389	7.04981	4.2831	0	3.51674	0	0	0	0
BIRC2	13.2996	12.784	13.0546	12.8776	11.7011	12.5885	13.5916	12.4331	13.2415
BIRC3	0.0424283	0.0709146	0.0453291	0.0228791	0.0605439	0.152373	0.110194	0.055563	0.0842123
BIRC5	65.9511	62.8868	62.6945	69.9429	66.4551	62.8376	55.3952	55.0767	54.757
BIRC6	7.95522	7.82422	8.14273	6.9849	6.83717	6.24523	5.06329	5.72175	6.05893
BIRC7	0	0	0	0	0	0	0	0	0
BIRC8	0	0	0	0	0	0	0	0	0
BIVM	8.57871	7.8992	6.73825	5.45943	5.15949	5.39773	3.09694	5.08992	4.55508
BIVM-ERCC5	5.83339	8.35246	8.20345	7.91365	10.1309	8.36244	5.68511	5.91702	6.78431
BLCAP	17.434	17.1116	15.4304	10.6575	10.7842	11.3586	6.6261	7.7544	8.65117
BLID	0	0	0	0	0	0	0	0	0
BLK	0.0367791	0.0399184	0	0	0.0340807	0.0389873	0.0383873	0	0
BLM	13.0079	12.4459	14.2327	17.7114	17.4233	18.2227	10.58	10.602	11.7102
BLMH	19.4099	18.1271	19.0893	21.7391	18.683	20.974	23.6743	23.7516	21.3555
BLNK	0.484384	0.543757	0.742546	0.301009	0.0588713	0	0	0.073914	0.182815
BLOC1S1	51.4294	49.9022	54.731	58.4865	43.2917	49.2099	54.9313	58.3026	54.8052
BLOC1S2	22.2609	19.8552	20.4696	12.4153	11.8586	10.5949	13.1311	14.0106	13.869
BLOC1S3	3.36812	2.34436	2.30767	2.65461	2.13721	1.97921	1.60486	1.43991	2.29189
BLOC1S4	6.87535	5.96977	5.17677	4.25189	4.67201	5.067	3.07542	2.78419	2.89355
BLOC1S5	9.80656	8.94787	8.35797	10.2242	10.5184	9.56431	12.113	11.5092	10.8147
BLOC1S6	17.1872	15.5236	18.3865	10.6519	8.90912	10.5403	14.4699	14.6161	14.9222
BLVRA	34.2235	34.7483	30.8805	30.5213	29.4807	27.9801	37.396	36.593	36.8662
BLVRB	25.5561	23.9218	22.1027	31.3164	25.6859	21.5004	26.9558	25.0101	31.3703
BLZF1	7.02201	5.72894	6.43855	7.91627	7.78044	6.35331	2.85394	3.68148	3.6731
BMF	1.69766	1.7791	1.43298	2.42111	2.48565	2.17188	1.26873	1.18075	1.56282
BMI1	17.5349	13.8208	16.1941	15.6657	15.2837	12.8958	14.6742	14.6306	21.9819
BMP1	3.36009	2.39735	2.84913	2.52965	2.91447	2.30995	2.6195	2.90031	2.86302
BMP10	0	0	0	0	0	0	0	0	0
BMP15	0	0	0	0	0	0	0	0	0
BMP2	0.148135	0.22509	0.25322	0.769526	0.631425	0.816549	0.340146	0.409414	0.463682
BMP2K	4.89218	4.76269	4.92128	5.47114	5.18857	5.24523	4.58356	4.31828	4.75224
BMP3	0.0475597	0.0860321	0.0846856	0.223042	0.293802	0.201661	0.0661858	0.0842599	0.145949
BMP4	2.487	2.57509	1.69085	4.77138	3.50796	3.17558	3.53966	3.48346	3.01812
BMP5	0.0893056	0.0969285	0.143117	0.0483253	0.12413	0.142001	0.0466053	0.0949319	0
BMP6	0	0	0	0	0	0	0	0	0
BMP7	11.7098	9.61697	8.71567	8.86606	8.49369	8.34003	12.0544	10.3587	12.8268
BMP8A	1.26929	1.4215	1.28697	1.08494	0.816571	1.16552	0.675051	0.78205	0.781509
BMP8B	2.91124	2.76839	2.92629	2.15174	0	1.81527	0	0	2.09804
BMPER	0.908203	0.768865	0.756832	0.491449	0.35346	0.500621	0.360208	0.463401	0.468226
BMPR1A	11.4006	10.9229	10.5048	6.28738	5.83592	7.11211	6.4124	7.21394	7.43105
BMPR1B	1.2827	1.13596	1.51503	1.71742	1.28274	1.50958	1.30785	1.28759	1.39738
BMPR2	6.68365	5.60293	6.19379	3.50877	3.46277	3.54639	2.77495	2.95965	3.12758
BMS1	15.8392	16.3968	16.6058	15.6968	14.2422	14.8713	11.7209	12.5907	11.1718
BMX	0	0	0	0	0	0	0	0	0
BNC1	0.119354	0.129541	0.0637569	0.542968	0.58985	0.590425	0.249145	0.2326	0.146507
BNC2	0.420565	0.404964	0.399592	0.49201	0.612749	0.773985	0.381037	0.424708	0.626005
BNIP1	13.1129	12.5098	11.2432	13.9202	12.77	14.4211	25.5057	27.9667	24.7593
BNIP2	15.1388	14.825	16.7008	10.1014	10.0904	10.1354	8.35581	9.47808	9.04699
BNIP3	55.5792	48.7124	37.3747	70.7964	62.269	55.4621	97.4098	111.887	103.298
BNIP3L	34.6221	33.8514	32.2128	31.7383	28.2351	30.946	57.8565	61.2304	53.3603
BNIPL	0.359053	0	0.335651	0.559245	0.626166	0.523863	0	0.143127	0.123958
BOC	2.84388	2.21719	1.7337	2.6695	2.46763	2.15693	4.75585	5.29698	6.99059
BOD1	51.5709	50.7942	48.752	41.2001	39.6973	37.6645	50.4883	50.6922	48.0384
BOD1L1	10.5796	9.61489	11.2396	8.58731	7.96528	8.86942	8.1578	9.02033	7.6171
BOD1L2	0	0	0	0	0	0	0	0	0
BOK	0.790229	0.818695	0.882633	0.505358	0.366126	0.418837	0.449882	0.267277	0.496028
BOLA1	7.56051	8.49892	5.62535	15.488	11.0091	9.15937	7.18654	5.59707	6.83613
BOLA2B	17.6518	20.3865	18.5295	26.0479	18.5992	19.4538	11.3769	12.7922	13.1919
BOLA3	57.5892	59.0576	46.0573	54.4769	41.0683	37.7201	32.5085	35.0205	36.1985
BOLL	0.103718	0.0750476	0.147746	0.0748325	0.0640726	0.0366486	0	0	0
BOP1	22.1488	19.1543	18.4749	23.9704	21.3286	17.5776	14.4225	13.4718	19.7366
BORA	0	0	0	0	0	0	0	0	0
BORCS5	2.05374	1.91789	2.61939	2.6038	1.72544	2.04263	2.26614	1.80751	2.92636
BORCS6	2.51634	1.89507	1.31676	3.33465	2.95034	2.3408	1.92958	2.34733	3.97134
BORCS7	8.53942	8.86865	8.63244	7.44616	6.22918	5.77498	7.15305	7.51518	7.7199
BORCS8	8.63583	6.12618	6.29079	5.14841	3.76457	4.09104	4.78714	4.9382	5.11703
BPGM	13.564	13.6358	13.066	25.8698	24.4166	21.8033	15.9558	17.3141	16.9911
BPHL	10.2635	9.97493	11.4127	12.3303	12.0352	10.0385	6.52416	6.52355	5.60113
BPI	0	0	0	0	0	0	0	0	0
BPIFA1	0	0	0	0	0	0	0	0	0
BPIFA2	0	0	0	0	0	0	0	0	0
BPIFA3	0	0	0	0	0	0	0	0	0
BPIFB1	0	0	0	0	0	0	0	0	0
BPIFB2	0	0	0	0	0	0	0	0	0
BPIFB3	0	0	0	0	0	0	0	0	0
BPIFB4	0	0	0	0	0	0	0	0	0
BPIFB6	0	0	0	0	0	0	0	0	0
BPIFC	0	0	0	0	0	0	0	0	0
BPNT1	21.4071	18.4105	19.2183	28.3348	26.6165	22.8981	16.2115	16.1745	17.0815
BPTF	9.92493	8.69583	10.0777	12.9023	12.5739	12.5261	8.81039	8.98406	9.11693
BPY2	0	0	0	0	0	0	0	0	0
BPY2B	0	0	0	0	0	0	0	0	0
BPY2C	0	0	0	0	0	0	0	0	0
BRAF	5.05549	3.47279	3.0766	5.05574	4.92177	4.13798	6.31182	7.17665	7.15809
BRAP	7.64377	6.55749	7.94633	6.39009	7.21021	6.81695	6.01934	6.13049	6.55249
BRAT1	7.71441	5.76272	5.83937	5.8138	6.01973	4.37021	3.97697	3.32001	5.37691
BRCA1	23.2134	22.4729	22.6612	16.7011	14.9733	15.3063	8.65767	8.61958	9.71083
BRCA2	7.27289	6.49017	6.94959	5.38591	4.64053	5.2754	2.02861	2.58258	2.95099
BRCC3	21.2524	21.6171	21.8513	22.3533	18.7609	18.8472	7.06692	7.44379	7.68104
BRD1	8.91865	7.93655	8.12529	6.56107	6.31571	6.92592	6.49855	7.83987	7.40832
BRD2	27.3068	25.302	28.0739	29.7783	31.6898	30.8027	52.5858	56.3502	52.5259
BRD3	13.9471	11.686	11.9515	7.30249	7.67351	7.80291	8.03663	8.40811	9.73408
BRD4	18.0304	14.6873	17.0639	10.7045	11.5083	9.62443	15.9615	15.4402	18.67
BRD7	47.1735	47.426	45.1253	44.6753	43.5825	43.4335	50.844	49.9976	48.0432
BRD8	35.4525	32.4079	34.2353	20.791	21.5319	22.4969	19.0573	22.5068	18.5599
BRD9	9.08578	9.03113	9.56076	8.97453	7.70856	7.5581	5.25372	6.85191	7.30443
BRDT	0	0	0	0	0	0	0	0	0
BRE	35.0054	35.5005	30.6876	19.8852	24.2573	21.1202	20.2753	20.7481	22.164
BRF1	9.07058	5.19621	6.1427	4.257	0	0	0	4.09583	4.897
BRF2	4.21766	2.4555	3.60477	5.41824	4.70476	3.99049	4.75898	5.51902	5.18446
BRI3	17.1338	17.4544	15.3347	16.3471	13.161	13.7812	15.9222	21.7281	22.4155
BRI3BP	7.49329	7.06042	5.80627	6.32725	4.34924	3.31694	3.95345	3.67632	4.77591
BRICD5	0	0	0	0	0	0	0	0	0
BRINP1	0	0	0	0	0	0	0	0	0
BRINP2	0	0.0824666	0	0	0.0234689	0.0268477	0	0	0.0233168
BRINP3	0.119641	0.0750476	0.0738731	1.19769	1.58533	1.078	0.360845	0.190767	0.50926
BRIP1	8.66356	7.66263	7.91514	7.94645	7.99733	8.76363	2.94711	3.39354	3.86635
BRIX1	61.5353	61.2519	64.3363	59.8299	52.7517	54.5473	57.958	66.8987	55.4395
BRK1	88.52	84.4839	77.7465	99.0329	90.9159	89.997	105.994	106.701	110.742
BRMS1	20.0829	18.818	19.0134	12.3998	11.6038	10.4477	7.96973	11.1244	11.744
BRMS1L	18.3254	17.8086	18.1207	7.86119	8.61002	8.5207	8.44729	8.19173	9.33499
BROX	14.8677	13.0657	13.143	13.1513	13.2645	15.6379	8.42574	9.43692	9.9272
BRPF1	10.4233	7.31848	9.78871	7.76403	7.99246	7.9991	8.3394	8.11362	9.12317
BRPF3	7.59292	5.98456	6.09209	4.22283	4.24385	4.77499	3.38068	3.34702	3.86961
BRS3	0	0	0.155357	0	0	0	0	0	0
BRSK1	5.42779	3.90533	3.87678	4.02613	4.57747	3.55564	5.21955	5.96422	8.25344
BRSK2	9.91663	7.6633	8.69269	6.68978	8.29698	7.04297	7.14712	7.44808	9.36801
BRWD1	12.0219	10.7403	10.431	12.0558	10.4028	12.388	14.443	16.5978	17.8008
BRWD3	4.05824	3.46781	4.03823	5.04743	5.19246	5.40136	6.85122	6.97034	7.36974
BSCL2	14.8596	14.7229	13.3129	11.5151	10.119	9.36888	8.39634	9.11671	10.4836
BSDC1	23.9635	22.2247	24.159	17.5141	16.9068	16.1193	16.8468	21.2842	22.1464
BSG	245.218	210.722	195.021	185.547	173.388	151.551	188.195	192.278	212.198
BSN	1.15129	0.875295	0.778407	0.583863	0.762751	0.760547	0.354104	0.277872	0.547876
BSND	0	0	0	0	0.0698666	0	0	0	0
BSPH1	0	0	0	0	0	0	0	0	0
BSPRY	2.45631	1.57239	1.48707	2.21527	2.23816	1.77925	3.71739	2.74161	3.54278
BST1	0.27551	0.22427	0.367933	0.223627	0.127648	0.292051	0.0718892	0.366083	0.126821
BST2	0.324108	0.820804	0.807958	0.701529	1.30143	1.4888	1.46588	1.03358	2.28761
BSX	0	0	0	0	0	0	0	0	0
BTAF1	18.7651	15.4944	17.4855	24.7921	21.7443	23.6829	18.6753	20.3086	23.6994
BTBD1	33.1723	31.4069	31.5227	34.547	33.8993	33.808	33.3471	31.8779	32.2404
BTBD10	12.3691	14.7008	13.4135	11.1325	9.4688	9.89134	13.1733	13.4457	11.9862
BTBD11	2.39554	2.0343	2.12876	2.87505	3.40719	3.49528	2.8718	3.68196	2.99142
BTBD16	0	0	0.112062	0.0567588	0.0971953	0	0	0.0557495	0
BTBD17	0	0	0	0	0	0	0	0	0
BTBD18	0.12339	0.0334806	0.0988698	0.100154	0.114337	0.0980989	0.0321964	0.0327909	0.0851974
BTBD19	0.0642312	0	0	0.069514	0.178556	0	0.0670399	0.0682778	0.0591332
BTBD2	36.4971	30.0644	29.8269	32.2207	30.9226	26.8584	35.0198	33.2514	40.7956
BTBD3	13.7189	12.5406	12.6622	12.9499	13.018	14.2079	18.8121	19.6465	20.032
BTBD6	16.8322	15.4576	14.2746	14.1216	16.4875	14.578	12.3544	12.13	14.1683
BTBD7	7.11902	6.71487	8.22243	4.2786	4.66496	5.31325	4.00481	4.77043	3.77675
BTBD8	0.494985	0.844227	0.604374	0.459167	0.589717	0.524704	0.811845	0.375835	0.716096
BTBD9	1.74359	1.56207	1.60535	0.854737	1.22607	1.02204	0.817723	0.625246	0.849852
BTC	0	0	0.0380477	0	0	0	0	0	0
BTD	3.46326	3.54125	0	4.60823	3.21208	0	2.83056	7.99502	7.55686
BTF3	438.27	463.535	431.884	762.619	693.052	693.683	792.975	820.23	690.326
BTF3L4	20.1088	18.0304	18.7718	15.6068	14.6981	14.626	12.8666	14.453	13.2907
BTG1	8.56073	6.95264	7.57635	8.37437	9.40301	8.49328	15.6619	15.8887	16.7905
BTG2	3.99011	4.10277	3.62722	10.5305	12.1624	10.5	8.0004	8.25975	9.44132
BTG3	43.9458	37.3278	38.5158	44.6113	47.0014	41.6963	74.7442	82.3258	74.8051
BTG4	0	0	0	0	0	0	0	0	0
BTK	0.376585	0.334415	0.475484	0.157824	0.0317233	0	0.13447	0.145567	0.158147
BTLA	0	0	0.0653836	0.0331164	0.0283547	0	0	0.0325275	0
BTN1A1	0.0994407	0	0.0354132	0.0358731	0	0.0351371	0	0	0.030516
BTN2A1	12.7995	13.2209	14.2138	16.1293	15.951	15.9466	18.1219	18.8969	17.9569
BTN2A2	10.9271	10.1266	9.60937	12.6387	13.0731	13.4115	15.0706	16.7164	15.4389
BTN3A1	1.9085	1.94057	1.8505	3.9594	3.64166	3.52178	2.03248	2.17222	2.7126
BTN3A2	2.26441	2.12079	1.43416	7.59897	7.16168	7.44004	5.26411	4.65443	5.56367
BTN3A3	1.05771	0.762729	1.21794	3.00477	2.35838	2.82044	1.83704	1.72619	2.28047
BTNL10	0	0	0	0	0	0	0	0	0
BTNL2	0	0	0	0	0	0	0	0	0
BTNL3	0	0	0	0	0	0	0	0	0
BTNL8	0	0	0	0	0	0	0	0	0
BTNL9	2.66119	2.57062	2.81471	5.15531	4.21677	5.5291	3.11086	3.08344	3.60146
BTRC	7.83446	6.34193	6.70581	6.29888	7.17652	6.87557	3.59956	3.69433	3.876
BUB1	31.42	27.3574	28.3155	27.6447	26.7541	26.5526	36.3236	38.6531	34.3617
BUB1B	23.674	21.4706	22.5382	23.8236	22.4654	23.2034	18.4219	20.9492	20.9049
BUB1B-PAK6	0	0	0	0	0	0	0	0	0
BUB3	99.8862	87.9581	94.277	88.5395	84.8118	82.1339	85.845	93.3537	94.8044
BUD13	12.2336	11.6598	15.0376	12.2433	10.8485	10.1793	15.8806	16.5468	14.3306
BUD31	87.6456	90.1803	87.5541	70.0289	71.3446	63.2863	83.3197	93.3246	70.0595
BVES	3.4861	3.27418	3.33046	2.79292	3.19846	3.30417	4.72454	4.79201	4.86231
BYSL	19.4196	16.4882	16.2827	22.4534	21.9582	16.5727	13.0849	12.8562	13.7595
BZW1	71.5891	68.4411	66.911	72.5919	70.8841	69.8025	59.8268	62.008	59.0141
BZW2	20.2749	20.4131	20.5123	44.2165	36.3326	38.4096	34.7686	36.4837	33.6027
C10orf10	0.709577	0.308058	0.96025	2.20142	1.88488	1.6548	3.94989	3.57026	4.70346
C10orf105	0	0	0.336487	0	0	0	0	0	0
C10orf107	0.0839215	0.0910848	0.179319	0.635766	0.155529	0.0889602	0.437956	0.446043	0.231782
C10orf11	1.09698	1.19061	2.19746	1.3356	0.254124	0.872132	1.28659	0.728805	0.757433
C10orf111	0	0	0	0	0	0	0	0	0
C10orf113	0.236211	0	0	0	0	0	0.24654	0	0.434926
C10orf12	3.45413	2.65277	4.10032	3.4103	2.7702	2.99773	3.47867	3.71468	3.0312
C10orf120	0	0	0	0	0	0	0	0	0
C10orf126	0	0	0	0	0	0	0	0	0
C10orf128	0	0	0	0	0	0	0	0	0
C10orf131	1.08614	0.294711	1.1604	0.293866	0.251612	0.575674	0.566814	0.481068	0.249982
C10orf142	0	0	0	0	0	0	0	0	0
C10orf2	10.8535	10.0619	11.4771	12.5407	12.8681	13.742	2.95935	3.55432	4.95805
C10orf25	0	0	0	0	0	0	0	0	0
C10orf35	8.68088	8.76452	7.33325	5.78985	5.70562	5.88506	10.7461	7.94018	9.75752
C10orf53	0	0	0	0	0.131168	0	0	0	0
C10orf54	0.057572	0.0624862	0.0205027	0.124614	0.142262	0.183086	0.0801193	0.0407994	0.106005
C10orf55	0	0	0.0406184	0	0	0	0	0	0
C10orf62	0.0847332	0	0	0	0.0785166	0	0	0	0
C10orf67	0.0320319	0.034766	0.0684438	0.0693326	0	0	0.100298	0.0340499	0.0589789
C10orf71	0.0345038	0.0187245	0	0	0	0	0	0	0
C10orf76	6.27846	5.42218	6.299	5.79631	6.00549	5.74895	5.51955	6.12381	5.78013
C10orf82	0.668838	0.60494	0.952756	0.361923	0.516472	0.236332	0.698084	0.592479	0.615752
C10orf88	4.71659	3.79811	3.47858	4.18241	4.45514	4.64496	2.25498	3.04059	2.77343
C10orf90	0	0	0	0	0	0	0	0	0
C10orf91	0	0	0.883169	0	0.459601	0	0	0.175746	0
C10orf95	0.903218	1.65899	1.48457	1.95501	1.28762	1.69395	0.652647	1.10783	0.575674
C10orf99	0	0	0	0	0	0	0	0	0
C11orf1	15.7148	17.0561	16.8573	15.2942	12.0656	11.505	11.3279	14.9021	11.1321
C11orf16	0	0	0	0	0	0	0	0	0
C11orf21	0	0	0	0	0	0	0	0	0
C11orf24	13.7381	13.3968	13.8935	11.0792	12.0562	8.83426	3.99817	4.67117	4.93983
C11orf31	42.274	38.4396	32.408	32.8288	29.9026	27.4517	23.5769	25.1271	28.1492
C11orf40	0	0	0	0	0	0	0	0	0
C11orf42	0.187413	0.20341	0.400452	0.202826	0.260494	0.0993325	0	0.19922	0
C11orf44	0	0	0	0	0	0	0	0	0
C11orf45	0.639088	0.471675	0.518915	0.580986	1.13702	0.706827	0.667034	1.02855	0.625963
C11orf49	10.3467	11.3634	8.01542	8.21646	7.85292	6.5059	6.01014	6.80649	6.67466
C11orf52	0.752064	0.408129	1.20522	1.93305	1.04533	1.39513	0.588712	0.599583	0.432732
C11orf53	0	0	0	0	0	0	0	0	0
C11orf54	7.96768	7.2682	6.99721	10.7293	8.89281	9.5169	6.27752	6.32673	7.13246
C11orf57	27.2602	22.4502	28.0117	28.0977	23.1941	23.1494	19.275	18.6961	18.0789
C11orf58	65.8515	59.1878	59.1424	44.0206	38.0892	38.3146	35.8038	35.4774	33.4271
C11orf63	3.37103	2.31365	2.26033	3.04809	2.91942	2.58485	2.0296	2.05462	1.77508
C11orf65	2.12405	2.30535	1.36156	1.26431	1.27934	1.01321	1.33016	2.03208	1.85769
C11orf68	7.93512	6.07106	4.58627	3.87153	4.39971	3.44736	5.8382	5.25461	8.98193
C11orf70	2.36422	1.42624	0.752551	1.12825	1.2005	1.64916	0.597344	0.555709	1.29151
C11orf71	4.35917	4.46911	5.17418	3.51261	3.38737	2.41197	2.12417	2.98618	2.18529
C11orf74	35.6255	33.0259	33.0163	27.3497	23.6822	29.358	35.2477	26.8785	32.937
C11orf80	4.38285	3.78133	4.93138	4.33222	3.81988	3.68054	3.90452	4.86438	4.54489
C11orf84	19.6283	17.5106	16.7251	16.3724	17.8777	13.6005	12.0921	14.351	16.7041
C11orf86	0	0	0	0	0	0	0	0	0
C11orf87	0	0	0	0	0	0	0	0	0
C11orf88	0	0	0	0	0	0	0	0	0
C11orf91	0	0	0	0	0.116822	0.267282	0.131584	0	0.116065
C11orf94	0	0	0	0.591572	1.01302	0	0	0	0
C11orf95	4.59706	3.25553	3.70965	3.89896	4.13894	4.13002	2.79037	2.98053	3.91703
C11orf96	2.42501	1.44336	1.50434	1.77786	1.73969	1.40969	10.1242	13.0552	15.6998
C11orf97	0	0	0	0	0.205058	0	0	0	0
C11orf98	38.8989	35.4623	35.2476	42.6068	35.0147	32.977	21.0803	22.8644	23.1209
C12orf10	18.8802	15.959	20.3105	19.4914	23.3401	20.0138	25.9716	21.8731	28.1551
C12orf29	13.2548	10.9228	11.4555	11.7703	12.4947	12.0899	7.31358	9.07838	8.56147
C12orf4	10.9358	10.4116	9.9668	6.85195	8.38898	7.52486	2.72834	3.1425	3.35593
C12orf40	0	0	0	0	0	0	0	0	0
C12orf42	0	0	0	0	0	0	0	0	0
C12orf43	8.93892	7.14438	8.03221	5.05832	5.41578	5.79125	3.62665	2.77609	3.84568
C12orf45	15.4519	15.8518	17.8652	18.0972	16.6719	13.4627	18.7786	16.8753	15.7844
C12orf49	8.53589	7.57662	8.14108	6.60119	6.91692	6.28259	5.59075	5.49194	6.2199
C12orf50	0	0.0635196	0.0625255	0	0	0	0.0610832	0	0
C12orf54	0	0	0	0.139246	0	0	0	0	0
C12orf56	0.0634405	0	0	0	0	0	0	0	0
C12orf57	71.2268	66.2196	59.7338	79.3986	69.8706	57.441	72.106	74.304	86.1157
C12orf60	1.52707	2.17536	1.73344	1.2395	1.76879	1.41641	0.19923	0.202909	0.702932
C12orf65	9.22414	9.92724	9.30893	11.7692	10.6644	10.8018	4.60222	3.99132	3.4723
C12orf66	3.66558	3.61679	3.63904	4.30527	4.31162	4.37771	1.86452	1.81439	2.30491
C12orf71	0.231183	0.376374	0.246989	0.125098	0	0	0	0	0
C12orf73	8.02361	6.40329	6.36611	10.599	7.87229	10.0063	9.97545	10.9122	10.1025
C12orf74	0	0	0	0	0	0	0	0	0
C12orf75	19.8983	17.2445	15.9238	17.0313	18.3683	13.3134	17.2938	19.7042	19.6424
C12orf76	2.77086	2.07782	2.31442	2.23543	2.14742	2.99063	1.94554	2.46345	3.01474
C12orf77	0	0	0	0	0	0	0	0	0
C12orf80	0	0	0	0	0	0	0	0	0
C14orf1	28.2173	23.8439	22.3464	28.3313	28.0364	22.3813	17.8492	17.4796	20.3461
C14orf105	0.00757976	0	0	0	0	0	0	0	0
C14orf119	19.0383	17.4318	19.644	13.7907	14.8581	13.0026	8.6956	7.19746	8.40312
C14orf132	3.19544	2.62665	2.57299	2.94968	3.0372	2.50311	2.95506	2.97216	3.15813
C14orf159	3.45081	2.91945	2.87807	2.35834	2.21467	2.23765	1.6801	1.23059	1.94444
C14orf166	166.087	168.983	182.217	185.315	171.045	172.313	215.874	237.647	185.725
C14orf169	0	0	0.0414333	0	0	0	0	0	0
C14orf177	0	0	0	0	0	0	0	0	0
C14orf178	0	0	0	0	0	0	0	0	0
C14orf180	0	0	0	0	0	0	0	0	0
C14orf2	130.062	117.815	105.85	153.575	138.443	136.128	128.128	127.347	111.926
C14orf28	1.49367	0.704856	0.728516	1.05425	0.661954	1.37683	0.576147	0.690337	1.10607
C14orf37	0.883995	0.860196	0.716467	2.24329	1.836	2.32652	2.92702	2.30061	2.38537
C14orf39	0.0685772	0.334938	0.256431	0.111326	0.127092	0.0726947	0.0357879	0	0
C14orf79	3.33355	2.88316	2.50415	2.36756	2.17193	2.26377	0.706735	1.49494	1.29472
C14orf80	8.03725	6.78946	7.45405	5.20202	3.78196	3.21524	2.5075	2.54217	4.3293
C14orf93	3.78507	2.98659	2.87382	2.2707	3.11119	3.59381	2.53407	2.76025	2.14211
C15orf32	0	0.0626408	0	0	0	0	0	0	0
C15orf38-AP3S2	7.73054	7.023	8.04701	5.76615	6.44798	4.17972	8.38382	7.02314	8.15243
C15orf39	5.62719	4.68768	4.94708	3.79782	4.868	2.9275	2.8391	2.27349	3.61301
C15orf40	8.88929	6.47473	6.61315	7.21842	4.75124	5.01654	4.99734	3.83485	4.65342
C15orf41	5.93811	5.154	5.88219	5.5336	5.91871	5.23158	5.42886	5.42797	5.16787
C15orf48	1.24965	1.65942	0.593421	2.10395	1.67275	1.17767	1.7392	0.442828	1.66192
C15orf52	1.14662	0.835852	0.987325	0.537116	0.491602	0.29026	0.392965	0.309262	0.315108
C15orf53	0	0	0	0	0	0	0	0	0
C15orf54	0	0	0	0	0	0	0	0	0
C15orf56	0	0	0	0.0494082	0.042304	0	0	0.0485296	0
C15orf57	4.39451	4.0373	4.49135	4.76424	4.11867	4.07593	2.58032	2.94555	2.86986
C15orf59	1.2467	1.07844	1.0201	1.2005	0.781547	0.877197	0.487238	0.429313	0.563256
C15orf61	5.22946	4.19138	2.49266	4.78886	3.28023	2.21738	4.78636	5.30235	6.74015
C15orf62	0.4223	0.250007	0.57422	0.540128	0.818207	0.569742	0.120209	0.163238	0.5655
C15orf65	2.57719	3.32164	3.09757	1.5689	1.19405	2.39043	0.840587	1.541	1.4829
C16orf45	0.856116	0.893053	0.457325	0.824153	1.20387	0.504971	0.723199	0.552415	0.916988
C16orf46	1.37223	0.949203	0.812902	1.83729	1.47777	1.74506	0.736072	1.13622	1.03677
C16orf47	0	0.0865259	0	0	0	0.169015	0.0832071	0.0847435	0
C16orf52	3.49677	3.12154	2.98426	3.00062	2.55	2.80746	1.70606	2.4194	2.28585
C16orf54	0	0	0	0	0	0	0.0382908	0	0
C16orf58	18.295	15.5859	13.9767	9.93622	10.2527	8.66287	11.5482	12.1547	16.2237
C16orf59	7.52715	6.5625	8.56912	7.61204	6.80339	5.36299	4.95848	4.98445	6.0777
C16orf62	12.0025	11.7114	10.4362	10.2631	10.9016	10.2541	11.3118	12.4302	11.3561
C16orf70	6.82092	6.71699	5.72318	6.73375	6.8138	6.45451	3.19495	3.67837	5.05427
C16orf71	0	0	0	0	0	0	0	0	0
C16orf72	9.47845	8.9007	8.26501	15.9653	16.3821	16.3026	10.1596	11.261	12.2551
C16orf74	1.6532	1.93234	2.03796	2.33969	2.59247	1.34805	2.12368	1.08145	2.34152
C16orf78	0	0	0	0	0	0	0	0	0
C16orf82	0	0	0	0	0	0	0	0	0
C16orf86	0.578037	0.717002	1.14689	0.983051	0.45911	1.05042	1.12044	0.965569	1.52045
C16orf87	19.5358	17.6424	20.2342	21.8688	16.617	18.3375	31.3633	33.8447	29.9296
C16orf89	0.065333	0.223868	0.188601	0.212119	0.121079	0.138511	0	0.138898	0.120295
C16orf90	0	0	0	0	0	0	0	0	0
C16orf91	12.6307	8.89217	8.99615	10.3445	8.75162	8.08165	5.70074	4.9593	9.42823
C16orf92	0	0	0	0	0	0	0	0	0
C16orf95	7.61777	4.67506	6.17087	4.07448	5.41266	3.14456	4.15995	6.4527	6.7736
C16orf96	0.544478	0.295476	0.232682	0.176778	0.126133	0.173151	0.227314	0.086817	0.200505
C16orf97	0	0	0	0	0	0	0	0	0
C17orf100	2.14003	1.61885	2.0785	1.26329	0.961465	0.618687	0.40611	0.620414	0.716427
C17orf102	0.0693634	0.0501893	0.0741058	0	0.0214248	0	0	0.0491555	0.021286
C17orf105	0	0	0	0	0	0	0	0	0
C17orf107	0	0	0	0	0	0	0	0	0
C17orf112	0	0	0	0	0	0	0	0	0
C17orf47	0.0456534	0.0991005	0.0975496	0.0494082	0	0	0	0	0
C17orf49	29.837	24.7379	22.5677	33.0232	25.9252	25.0499	40.4322	41.3376	41.3395
C17orf50	0.106461	0	0	0.115216	0	0	0	0	0
C17orf51	6.04952	6.245	6.46313	8.19614	7.87114	7.93155	4.40322	5.4878	4.99359
C17orf53	5.40142	4.16046	4.05812	3.95996	4.32701	3.98954	2.78209	2.81529	3.94492
C17orf58	11.313	10.4807	10.0657	16.407	16.9302	16.182	19.2189	18.3415	23.1938
C17orf62	8.28007	6.78538	7.96	6.351	6.30981	6.50992	3.57759	4.43872	4.19235
C17orf64	0	0	0	0	0	0	0	0	0.107266
C17orf67	0.388511	0.263546	0.518843	3.57395	3.19507	2.31659	1.16581	1.34221	1.74367
C17orf74	0	0	0.0649556	0	0.0563381	0.128898	0	0	0.111946
C17orf75	6.11236	4.86826	5.30551	3.74908	3.41412	3.75707	3.34395	2.83099	3.31826
C17orf77	0	0	0	0	0	0	0	0	0
C17orf78	0.0529685	0.114979	0.16977	0	0.0981647	0	0.0552847	0	0
C17orf80	13.8226	12.2483	9.71425	12.1939	11.9183	16.1381	4.34199	3.99436	3.63413
C17orf82	0.132544	0.287715	0.212409	0	0	0	0	0	0
C17orf89	26.3904	23.5089	28.7267	30.447	25.8384	16.8905	15.0715	12.7033	20.6285
C17orf96	3.39291	2.95861	3.59391	4.70764	4.91751	4.11921	2.05818	1.84957	1.60185
C17orf97	1.12803	0.408104	0.459105	0.465067	0.398196	0.398585	0.112129	0.114199	0
C17orf98	0	0	0	0	0	0.25949	0.510992	0	0
C17orf99	0	0	0	0.215016	0	0	0	0	0
C18orf21	24.7204	26.2595	25.4367	28.2296	24.6772	24.4356	31.6946	32.0434	28.616
C18orf25	7.56151	5.98215	5.75514	5.97701	6.47491	6.27641	4.79632	5.01043	5.03875
C18orf32	0	0	0	0	0	0	0	0	0
C18orf54	5.31507	4.58948	4.89015	2.93951	2.74503	3.28568	2.57505	3.2254	3.37672
C18orf63	0	0	0	0	0	0	0	0	0
C18orf65	0.421874	0.610511	0.600957	0.25365	0.260615	0.496893	0.0489245	0.199312	0.215772
C18orf8	10.028	10.1921	8.83041	12.2142	11.2318	8.27915	8.30832	8.75453	8.98626
C19orf12	5.10449	4.36462	4.61667	3.59583	3.42499	2.87832	2.26655	2.44701	3.00344
C19orf18	0.123931	0.13451	0	0	0	0	0	0	0
C19orf24	8.80025	6.22918	6.67673	10.4902	8.39097	6.08389	4.65909	4.60955	6.9276
C19orf25	6.67005	5.70798	4.29392	4.6736	3.4073	2.99138	3.25772	2.86338	4.60548
C19orf33	0	0	0	0	0	0	0	0	0
C19orf35	0.185453	0.214701	0.277385	0.133803	0.0859232	0.15727	0.116137	0.197136	0.136586
C19orf38	2.78462	3.66995	1.7	1.29156	1.10585	1.58133	1.34939	1.26859	1.83115
C19orf43	134.799	117.857	116.013	128.19	105.71	99.3634	83.5043	83.5868	89.5704
C19orf44	2.29229	2.27664	0	3.0234	3.89739	5.1962	3.23863	2.81037	0
C19orf45	0.536028	0.775709	0.763569	0.4512	0.717457	0.441942	0.124326	0.569798	0.274157
C19orf47	0	0	0	0	0	0	0	0	0
C19orf48	54.3462	49.5596	47.9609	46.8405	45.1387	39.9404	47.5856	52.1121	64.3462
C19orf52	0	0	0	0	0	0	0	0	0
C19orf53	44.9972	49.7877	37.6577	49.1038	40.4218	34.7142	36.3977	40.7901	46.4889
C19orf54	15.3184	12.3667	12.9087	10.0215	9.07493	8.77588	9.3055	8.05024	11.5831
C19orf57	5.46561	4.08372	4.37947	1.75739	1.9084	1.72134	1.40548	1.26303	1.42203
C19orf60	7.95363	9.07796	8.91533	10.4149	6.29537	7.46366	8.42265	8.0389	8.64276
C19orf66	0.629484	0.57502	0.63144	0.84867	0.638784	0.690803	0.467112	0.709222	0.723257
C19orf67	0	0	0	0	0.0655241	0.0749577	0	0	0
C19orf68	4.66542	4.13531	4.0429	3.871	4.2751	3.37945	4.00375	3.82972	4.67692
C19orf70	17.5496	15.7881	14.1776	26.5676	15.3058	17.9987	7.12284	10.9592	13.7131
C19orf71	1.89262	1.2325	0.808806	2.04828	0.526128	0.8025	0.395075	0	0.17424
C19orf73	1.14435	1.5969	1.74656	2.12316	1.52328	1.90638	1.19459	1.39023	1.50504
C19orf81	1.57314	1.70742	1.00842	3.23479	2.18658	1.50083	1.97031	2.84282	1.88276
C19orf84	0	0	0	0	0	0.0836701	0	0.0839036	0
C1D	14.5284	11.9979	12.1399	10.9138	11.5275	11.099	10.2034	10.8127	11.1256
C1GALT1	5.76863	5.5198	4.90559	3.1294	3.43345	3.0806	5.97538	6.1784	6.91605
C1GALT1C1	20.5229	18.4063	22.4174	11.3854	12.8912	11.6393	11.8802	11.6718	11.0612
C1GALT1C1L	1.18399	0.691949	0.486514	0.295699	0.253182	0	0.0950584	0	0.0838471
C1orf100	0	0	0	0.518265	0.84147	0.962617	0	0.482652	0.418009
C1orf101	0.681359	0.67227	0.46335	0.802926	0.401028	0.688146	0.129214	0.329065	0.427795
C1orf105	0	0	0.138069	0	0	0	0	0	0
C1orf106	0.547947	0.519781	0.368861	0.759356	0.57883	0.511145	0.709081	0.580107	1.04584
C1orf109	15.0596	13.2291	14.3627	16.8604	16.8843	15.5872	10.3757	9.72261	10.3536
C1orf111	0	0	0	0.19652	0.588921	0.192488	0.568577	0.193025	0.167173
C1orf112	8.99706	8.0769	7.14951	9.26534	8.95414	8.21228	6.63684	6.78893	7.52007
C1orf115	6.02219	5.6418	6.33235	8.54134	9.51598	9.20607	10.2222	11.5229	10.213
C1orf116	0.0686023	0.0186145	0	0.0742445	0.0476768	0.0526246	0.035801	0.0182311	0.0631573
C1orf122	10.9406	9.7783	10.2297	7.10553	6.03459	6.55924	8.08149	7.24484	7.92571
C1orf123	33.9912	31.441	29.605	20.2364	19.2105	18.9116	20.4843	18.2987	19.4196
C1orf127	0.0343155	0	0	0.0371378	0.0953935	0.0727516	0.071632	0.0729547	0.0315918
C1orf131	15.055	20.5091	19.2568	20.7191	21.7953	23.2611	12.3841	12.6824	0
C1orf137	0	0	0	0	0	0	0	0	0
C1orf141	0	0	0	0	0	0	0	0	0
C1orf146	0.322742	0	0.172404	0.174643	0.299063	0	0	0	0
C1orf158	0	0	0	0	0	0	0	0	0
C1orf159	3.46555	2.30696	2.27086	2.25034	2.86875	2.00825	1.06101	1.76826	2.29715
C1orf162	0.723128	0.523234	0.257523	0.260867	0.781753	0.383272	0.367268	0.128114	0.443822
C1orf167	0	0	0	0	0	0	0	0	0
C1orf168	0.0538785	0.0292387	0	0	0.0499256	0	0.0281172	0.0572728	0
C1orf174	12.6108	14.8155	14.2306	16.995	15.2845	15.5475	13.9724	16.1924	13.6918
C1orf185	0	0	0	0.134887	0.115492	0	0	0	0
C1orf186	0	0	0	0	0	0	0	0	0
C1orf189	0	0	0.188365	0.190811	0.653501	0.373793	0.18402	0.187418	0.162317
C1orf194	0	0.181844	0.357997	0.181323	0.776256	0.710412	0	0	0
C1orf195	0	0	0	0	0	0	0	0	0
C1orf198	12.9348	11.9166	11.7862	11.7688	12.4131	11.6108	12.7964	12.8661	14.4818
C1orf204	0.0764134	0	0.0816378	0.124047	0.0708071	0.0923698	0.119632	0.0406137	0.0351742
C1orf21	4.30214	3.58674	3.73447	3.94255	4.29995	4.10991	3.75697	3.95542	3.98463
C1orf210	0	0.159015	0	0	0	0	0	0	0
C1orf216	4.59568	3.97641	4.73821	4.66062	3.60335	4.32653	1.81132	1.67395	1.83438
C1orf226	3.68937	3.37331	3.46385	2.37148	2.6728	2.08581	1.19022	1.2835	1.72915
C1orf228	0.3559	0.12876	0.316861	0.513562	0.274824	0.251513	0.0619104	0.126107	0.109217
C1orf229	0.299151	0.139151	0.182631	0.185003	0.237603	0.0906036	0	0.0454282	0
C1orf234	1.45102	0.944925	0.620091	0.942216	0	0.922885	0.908682	0.308487	0.26717
C1orf27	7.91019	7.32207	6.98316	11.4658	11.8752	13.3205	11.9502	13.1091	11.7874
C1orf35	22.709	22.2371	21.8125	27.8717	24.893	25.0217	19.5897	21.3983	22.4565
C1orf43	110.803	106.491	99.633	147.662	138.983	127.957	143.584	147.274	140.199
C1orf50	5.19612	5.22755	4.73887	6.44288	3.99323	4.66116	4.87272	6.7395	4.66695
C1orf52	10.4834	10.8432	10.0362	10.4051	10.3371	9.1219	7.35636	8.50474	8.21579
C1orf53	1.66031	1.40158	1.77383	1.59721	1.19661	1.36889	1.92546	1.17661	1.35869
C1orf54	17.6488	13.0267	12.8898	16.7945	17.5237	15.201	19.4773	15.1672	19.6292
C1orf56	3.45801	0	0	0	0	0	0	0	0
C1orf61	0.261163	0.425183	0.13951	1.13057	0.726007	0.415266	0.681458	0.555233	0.120217
C1orf64	0	0.264529	0	0	0	0	0	0.12954	0
C1orf68	0	0	0	0	0	0	0	0	0
C1orf74	1.03686	1.1049	0.906343	1.40777	1.71195	1.65866	0.157411	0.240476	0.295047
C1orf87	0	0	0	0	0	0	0	0	0
C1orf94	0	0	0	0	0	0	0	0	0
C1QA	0	0	0	0	0	0	0	0	0
C1QB	0	0	0	0	0	0	0	0	0
C1QBP	306.129	301.074	315.339	464.459	422.069	393.708	317.475	307.231	280.207
C1QC	0	0	0	0	0	0	0	0	0
C1QL1	4.13648	3.38556	3.18768	4.77023	3.20463	3.09095	2.76027	3.38791	4.80702
C1QL2	0.0475878	0	0	0	0	0	0	0	0
C1QL3	0	0	0	0	0	0	0	0	0
C1QL4	2.64196	1.63855	1.96573	3.31877	3.84705	2.85059	2.659	2.8084	3.43123
C1QTNF1	0.934162	0.924241	0.89928	0.933238	0.990105	0.592693	0.316273	0.520054	0.433956
C1QTNF2	0.120066	0.130314	0.0427583	0.173255	0.370857	0.0848499	0.167088	0.0425434	0.147382
C1QTNF3	0.231967	0.236527	0.220291	0.390515	0.334364	0.464468	0.107605	0.246581	0.261013
C1QTNF4	0	0	0	0	0.0673173	0	0	0	0
C1QTNF5	0	0	0.0811823	0	0	0	0	0	0
C1QTNF6	4.07848	3.48468	3.12218	2.74567	3.87108	2.51912	2.0044	1.86797	2.62155
C1QTNF7	0	0	0	0	0	0	0	0	0.0194812
C1QTNF8	0	0	0	0	0	0	0	0	0
C1QTNF9	0.351956	0.279341	0.115698	0.175801	0.250873	0.200894	0.0565148	0.0287792	0.0498494
C1QTNF9B	0	0	0	0	0	0	0	0.22139	0.238909
C1QTNF9B-AS1	1.39667	1.75523	0.628277	1.43198	1.49854	1.55845	0.920677	0.1381	0.167929
C1R	1.91564	1.98674	1.04605	2.16533	2.2879	2.39166	1.51066	1.4028	1.21492
C1RL	0.486402	0.681609	0.823429	0.308934	0.290965	0.406927	0.40816	0.382208	0.358602
C1S	0.487676	0.41588	0.707097	0.867075	0.484175	0.40618	0.0727143	0.222171	0.192415
C2	0.177722	0.143644	0.118543	0.138288	0	0.106192	0.114623	0	0.195393
C20orf141	0	0	0	0	0	0	0	0	0
C20orf144	0.242086	0.5255	0	0	0.44865	0	0	0.257338	0
C20orf173	0	0.0497317	0	0.222603	0	0.0485717	0	0	0
C20orf194	2.02637	1.78785	1.84367	1.9808	1.76867	2.00945	1.37815	0.972789	1.44429
C20orf196	1.92208	1.7694	2.48899	2.4423	2.36277	2.35338	2.3119	1.87596	1.67718
C20orf197	0.0410728	0	0	0.0444509	0	0	0	0	0
C20orf202	0.0627588	0.0681157	0.134099	0.0679204	0	0.199581	0	0	0
C20orf203	0	0	0.0408266	0	0	0.0202542	0.0199424	0.0406214	0.0351808
C20orf24	53.7673	43.2554	36.2625	44.966	43.828	37.1045	26.2617	31.6152	29.4969
C20orf27	20.6942	17.7275	16.5183	25.4854	25.7883	20.9105	13.3236	13.9975	18.3218
C20orf78	0	0	0	0	0	0	0	0	0
C20orf85	0	0	0	0	0	0	0	0	0
C20orf96	6.27588	5.72171	4.82757	4.41482	6.57144	6.187	5.04373	5.60385	6.64442
C21orf140	2.09446	1.01033	1.24315	0.755575	1.18604	1.3568	0.85013	0.618449	0.428494
[truncated: 17,129 more rows]
